# Supplementary material for: Shared Genetic Architecture and Causal Relationship Between Asthma and Cardiovascular Diseases: A Large-Scale Cross-Trait Analysis
Source: Front Genet. 2022 Jan 20;12:775591. doi: 10.3389/fgene.2021.775591 (PMC8811262; doi:10.3389/fgene.2021.775591)
Supplement: Supplementary file 4 [file DataSheet1.xlsx]

## Sheet: Table S1
Table S1. Summary of GWAS data.
Phenotype	Year	Total N	Population	Source
Asthma	2018	127669	European	TAGC
CAD coronary artery disease	2011	86995	European	CARDIoGRAM
Stroke (any stroke)	2018	521612	European	MEGASTROKE
AIS (any ischemic stroke)	2018	514791	European	MEGASTROKE
LAS (large artery stroke)	2018	461138	European	MEGASTROKE
CES (cardioembolic stroke)	2018	463456	European	MEGASTROKE
SVS (small vessel stroke)	2018	466160	European	MEGASTROKE
HF (heart failure)	2018	394156	European	UK Biobank
NICM (nonischemic cardiomyopathy)	2018	390142	European	UK Biobank
Hypertension	2019	458554	European	UK Biobank
GWAS: genome-wide association study; N: sample size; TAGCL: Trans-National Asthma Genetic Consortium; CARDIoGRAM: Coronary Artery Disease Genome Wide Replication and Meta-analysis; MEGASTROKE: Multi-ancestry genome-wide association study of 520,000 subjects identifies 32 loci associated with stroke and stroke subtypes.

## Sheet: Table S2
Table S2. SNP based heritability estimated by HDL
correlation	heritability	heritability.se
Heart failure	0.008	0.001
Coronary artery disease	0.009	0.006
Hypertension	0.027	0.002
Nonischemic cardiomyopathy	0.003	0.001
Stroke	0.01	0.001
Small vessel stroke	0.002	0.001
Any ischemic stroke	0.009	0.001
Cardioembolic stroke	0.005	0.001
Large artery stroke	0.003	0.001
SNP: single nucleotide polymorphism; HDL: high-definition likelihood; SE: standard error

## Sheet: Table S3
Table S3. Summary of the 145 genomic loci associated with asthma and heart failure in cross phenotype association analysis
SNP	CHR	POS	Alt. allele	Ref. allele	Asthma. P	HF. P	Meta-analysis P	DIST	Nearest gene to the loci
rs10058074	5	131686146	G	A	3.89e-09	0.0143	9.23e-09	0	LOC553103
rs1007654	17	38111354	A	G	3.77e-26	0.0056	1.74e-26	7.871	GSDMA
rs1007655	17	38111419	G	A	1.8e-23	0.00584	1.11e-23	7.806	GSDMA
rs1008723	17	38066267	G	T	6.29e-42	0.000514	4.91e-43	0	GSDMB
rs10119713	9	6163823	G	A	2.42e-12	0.0309	4.46e-12	51.962	IL33
rs10124250	9	6161686	C	T	2.4e-12	0.037	4.41e-12	54.099	IL33
rs10445308	17	37938047	C	T	3.99e-34	0.00236	7.61e-35	0	IKZF3
rs10511701	9	22112599	T	C	0.000332	2.76e-06	3.21e-08	0	CDKN2B-AS1
rs1054609	17	38033277	A	C	8.2e-34	0.0021	1.62e-34	0	ZPBP2
rs10738607	9	22088094	A	G	0.0023	1.39e-06	4.64e-08	0	CDKN2B-AS1
rs10738609	9	22114495	A	G	0.000522	7.84e-07	9.76e-09	0	CDKN2B-AS1
rs10738610	9	22123766	A	C	0.000496	9.53e-07	1.18e-08	2.673	CDKN2B-AS1
rs10757272	9	22088260	C	T	0.00102	1.9e-06	4e-08	0	CDKN2B-AS1
rs10811650	9	22067593	A	G	0.00115	1.68e-06	3.74e-08	0	CDKN2B-AS1
rs10852936	17	38031714	C	T	2e-26	0.00213	8.95e-27	0	ZPBP2
rs11078919	17	37835755	T	C	2.59e-21	0.0289	2e-21	0	PGAP3
rs11078925	17	38025208	T	C	1.01e-33	0.00212	2.02e-34	0	ZPBP2
rs11078926	17	38062976	G	A	7.13e-29	0.00356	2.44e-29	0	GSDMB
rs11078927	17	38064405	C	T	4.21e-36	0.00285	6.4e-37	0	GSDMB
rs11078930	17	38141955	C	T	1.49e-20	0.0367	1.24e-20	0	PSMD3
rs11078936	17	38197914	T	C	7.28e-18	0.0179	8e-18	0	MED24
rs1116795	9	6155226	G	T	4.06e-12	0.048	7.61e-12	60.559	IL33
rs11557466	17	38024626	C	T	6.18e-32	0.00213	1.51e-32	0	ZPBP2
rs11557467	17	38028634	G	T	1.39e-29	0.000179	4.39e-30	0	ZPBP2
rs11950562	5	131652529	A	C	1.65e-09	0.0129	3.81e-09	0	LOC553103, SLC22A4
rs11951091	5	131786595	G	A	4.34e-10	0.0194	9.61e-10	0	C5orf56
rs12150079	17	38025417	G	A	1.12e-19	0.0047	1.02e-19	0	ZPBP2
rs12150298	17	37834541	T	C	4.46e-23	0.0297	2.87e-23	0	PGAP3
rs12232497	17	38040119	T	C	5.47e-34	0.00214	1.06e-34	5.97	ZPBP2
rs12309	17	38175462	C	T	4.83e-18	0.0255	5.21e-18	0	MED24
rs12451897	17	38179275	G	T	1.36e-17	0.021	1.53e-17	0	MED24
rs12453334	17	38153473	C	T	2.56e-19	0.0366	2.43e-19	0	PSMD3
rs12453682	17	37770005	C	T	9.56e-14	0.0311	1.56e-13	5.83	NEUROD2
rs12515180	5	131785684	C	T	4.77e-10	0.0212	1.06e-09	0	C5orf56
rs12521097	5	131575338	G	A	1.7e-08	0.0191	4.22e-08	11.782	P4HA2
rs12521868	5	131784393	G	T	6.86e-10	0.0191	1.54e-09	0	C5orf56
rs12603332	17	38082807	T	C	1.01e-37	0.000569	1.27e-38	0	ORMDL3
rs12653750	5	131971902	C	T	1.43e-09	0.0442	3.3e-09	0	RAD50
rs12950743	17	38049233	T	C	1.75e-40	0.00019	1.61e-41	11.614	GSDMB
rs1333042	9	22103813	A	G	0.000297	3.23e-07	2.53e-09	0	CDKN2B-AS1
rs1333048	9	22125347	A	C	0.001	7.47e-07	1.37e-08	4.254	CDKN2B-AS1
rs14050	17	37828072	C	T	8.89e-23	0.0284	5.89e-23	0	PGAP3
rs1412834	9	22110131	T	C	0.000624	5.49e-07	7.23e-09	0	CDKN2B-AS1
rs1476278	17	37836243	C	T	2.15e-23	0.0295	1.33e-23	0	PGAP3
rs1537371	9	22099568	C	A	0.00145	4.1e-07	8.78e-09	0	CDKN2B-AS1
rs1537373	9	22103341	T	G	0.00136	6.23e-07	1.35e-08	0	CDKN2B-AS1
rs1537374	9	22116046	A	G	0.000606	7.18e-07	9.65e-09	0	CDKN2B-AS1
rs1537375	9	22116071	T	C	0.00101	2.17e-06	4.62e-08	0	CDKN2B-AS1
rs1565922	17	37831035	A	G	3.85e-27	0.0287	1.6e-27	0	PGAP3
rs1565923	17	37858678	A	G	2.09e-25	0.0211	1.05e-25	0	ERBB2
rs17166050	5	131915213	G	A	1.23e-08	0.0487	3.02e-08	0	RAD50
rs17609240	17	38110689	T	G	2.86e-24	0.00457	1.62e-24	8.536	GSDMA
rs17622208	5	131717050	G	A	1.02e-09	0.0191	2.33e-09	0	SLC22A5
rs17622378	5	131778452	A	G	1.32e-09	0.0183	3.02e-09	0	C5orf56
rs1810132	17	37866005	C	T	7.92e-29	0.0182	2.73e-29	0	ERBB2
rs1877031	17	37814080	G	A	1.32e-18	0.0218	1.35e-18	0	STARD3
rs2158177	5	131984058	A	G	6.18e-11	0.0232	1.28e-10	3.745	RAD50
rs2188962	5	131770805	C	T	8.83e-10	0.0251	2e-09	0	C5orf56
rs2227319	17	38170845	G	A	6.2e-20	0.0207	5.52e-20	0.768	CSF3
rs2248116	5	131804347	C	A	6.67e-11	0.0329	1.38e-10	0	C5orf56
rs2252775	5	131918444	T	G	1.2e-08	0.0487	2.94e-08	0	RAD50
rs2290400	17	38066240	T	C	1.03e-42	0.000644	7.37e-44	0	GSDMB
rs2301713	5	131951996	T	C	3.5e-09	0.0474	8.28e-09	0	RAD50
rs2302774	17	38183090	G	T	3.59e-20	0.0275	3.12e-20	0	MED24
rs2302776	17	38178149	A	G	4.38e-13	0.00289	7.55e-13	0	MED24
rs2302777	17	38179492	A	G	1.69e-20	0.0211	1.42e-20	0	MED24
rs2305479	17	38062217	C	T	1e-42	0.000376	7.13e-44	0	GSDMB
rs2305480	17	38062196	G	A	3.18e-36	0.00377	4.77e-37	0	GSDMB
rs2305481	17	38138624	G	A	9.27e-20	0.0398	8.41e-20	0	PSMD3
rs2313171	17	37833842	T	C	2.5e-23	0.0305	1.56e-23	0	PGAP3
rs2313640	17	38111845	C	T	2.96e-26	0.00559	1.35e-26	7.38	GSDMA
rs2383206	9	22115026	A	G	0.000405	4.95e-07	4.95e-09	0	CDKN2B-AS1
rs2383207	9	22115959	A	G	0.00111	1.04e-06	2.12e-08	0	CDKN2B-AS1
rs2517954	17	37843550	T	C	4.84e-28	0.0438	1.82e-28	0	PGAP3
rs2517955	17	37843681	C	T	2.22e-23	0.0293	1.38e-23	0	PGAP3
rs2517956	17	37843859	G	A	1.05e-26	0.0438	4.58e-27	0	PGAP3
rs2517957	17	37838716	G	A	3.13e-24	0.027	1.78e-24	0	PGAP3
rs2517958	17	37838751	G	A	3.07e-24	0.0263	1.74e-24	0	PGAP3
rs2522052	5	131798487	C	T	1.25e-10	0.0338	2.65e-10	0	C5orf56
rs25645	17	38173143	G	A	5.18e-20	0.0208	4.58e-20	0	CSF3
rs2872507	17	38040763	G	A	5.24e-34	0.00226	1.01e-34	6.614	ZPBP2
rs2891168	9	22098619	A	G	0.00152	8.16e-07	1.96e-08	0	CDKN2B-AS1
rs2934952	17	37832366	G	A	4.33e-24	0.0337	2.5e-24	0	PGAP3
rs2941503	17	37828745	A	G	6.42e-23	0.0304	4.19e-23	0	PGAP3
rs2941504	17	37830900	A	G	1.28e-27	0.0283	5.02e-28	0	PGAP3
rs2941505	17	37832704	A	G	2.83e-24	0.023	1.6e-24	0	PGAP3
rs2941506	17	37833035	A	G	2.17e-23	0.0224	1.35e-23	0	PGAP3
rs2952151	17	37828496	T	C	2.32e-27	0.0303	9.4e-28	0	PGAP3
rs2952156	17	37876835	A	G	7.55e-29	0.0214	2.6e-29	0	ERBB2
rs3816470	17	37985801	A	G	2.79e-38	0.000923	3.31e-39	0	IKZF3
rs3859192	17	38128648	C	T	5.38e-28	0.0192	2.03e-28	0	GSDMA
rs3894194	17	38121993	G	A	1.06e-34	0.000425	1.9e-35	0	GSDMA
rs3902025	17	38119254	G	T	8.34e-31	0.000281	2.31e-31	0	GSDMA
rs4705938	5	131694077	T	C	3.25e-09	0.0135	7.66e-09	0	LOC553103
rs4705950	5	131793286	C	T	2.67e-10	0.0273	5.82e-10	0	C5orf56
rs4794820	17	38089344	A	G	8.05e-32	0.00326	1.99e-32	5.46	ORMDL3
rs4795397	17	38023745	A	G	2.15e-27	0.00195	8.65e-28	0.709	ZPBP2
rs4795400	17	38067020	C	T	1.25e-35	0.0053	2.01e-36	0	GSDMB
rs4795405	17	38088417	T	C	1.39e-39	0.00678	1.42e-40	4.533	ORMDL3
rs4795408	17	38107627	G	A	2.12e-36	0.000218	3.12e-37	6.64	LRRC3C
rs4977574	9	22098574	A	G	0.00172	7.22e-07	1.85e-08	0	CDKN2B-AS1
rs6503526	17	38114598	C	T	2.27e-35	0.000244	3.76e-36	4.627	GSDMA
rs6503527	17	38114719	G	A	4.7e-23	0.00538	3.02e-23	4.506	GSDMA
rs6866614	5	131787137	A	G	1.84e-10	0.0246	3.96e-10	0	C5orf56
rs6871536	5	131969874	T	C	2.05e-09	0.0495	4.78e-09	0	RAD50
rs7207600	17	38091660	G	A	4.72e-29	0.00834	1.58e-29	6.066	LRRC3C
rs7212938	17	38122680	G	T	7.78e-33	0.00384	1.71e-33	0	GSDMA
rs7216389	17	38069949	C	T	2.51e-42	0.000716	1.87e-43	0	GSDMB
rs7218321	17	38114469	C	T	3.33e-25	0.00534	1.7e-25	4.756	GSDMA
rs7218742	17	38114361	A	G	1.94e-26	0.00546	8.66e-27	4.864	GSDMA
rs7219080	17	38114516	A	C	4.9e-26	0.00531	2.29e-26	4.709	GSDMA
rs7219923	17	38074518	C	T	2.81e-42	0.000784	2.1e-43	0	GSDMB
rs7224129	17	38075426	G	A	2.45e-42	0.0008	1.82e-43	0.523	ORMDL3
rs7341786	9	22112241	A	C	0.00031	1.05e-06	1e-08	0	CDKN2B-AS1
rs7359623	17	38049589	C	T	2.16e-37	9.06e-05	2.84e-38	11.258	GSDMB
rs7449456	5	131953427	C	T	3.16e-09	0.0483	7.46e-09	0	RAD50
rs7859362	9	22105927	T	C	0.00123	5.93e-07	1.2e-08	0	CDKN2B-AS1
rs8065126	17	38099035	T	C	1.79e-27	0.00627	7.17e-28	0	LRRC3C
rs8065443	17	38208940	A	G	3.27e-15	0.0155	4.65e-15	0	MED24
rs8067378	17	38051348	A	G	2.78e-40	0.000215	2.62e-41	9.499	GSDMB
rs8069176	17	38057197	G	A	2.92e-36	0.00296	4.37e-37	3.65	GSDMB
rs8069451	17	37504933	T	C	1.5e-08	0.0467	3.7e-08	0	FBXL20
rs8076131	17	38080912	G	A	2.44e-34	0.0114	4.54e-35	0	ORMDL3
rs8078228	17	37834998	C	T	2.05e-23	0.0294	1.27e-23	0	PGAP3
rs8079416	17	38092713	T	C	1.43e-35	0.000276	2.3e-36	5.013	LRRC3C
rs868150	17	38213359	A	G	2.73e-15	0.0137	3.85e-15	2.47	MED24
rs869402	17	38068043	T	C	8.01e-41	0.000771	7.1e-42	0	GSDMB
rs876493	17	37824545	G	A	1.92e-16	0.0107	2.42e-16	0	PNMT
rs903501	17	37839493	T	C	2.68e-21	0.0388	2.07e-21	0	PGAP3
rs903502	17	37829604	C	T	1.43e-24	0.0124	7.85e-25	0	PGAP3
rs907087	17	37828787	G	A	6.67e-23	0.0266	4.37e-23	0	PGAP3
rs907089	17	37833600	G	A	1.42e-22	0.0315	9.58e-23	0	PGAP3
rs907091	17	37921742	C	T	1.12e-36	0.00139	1.6e-37	0	IKZF3
rs907092	17	37922259	G	A	2.16e-32	0.00626	5e-33	0	IKZF3
rs9303274	17	37836353	T	C	1.44e-22	0.0295	9.73e-23	0	PGAP3
rs9303277	17	37976469	C	T	1.18e-40	0.000379	1.07e-41	0	IKZF3
rs9303280	17	38074031	T	C	1.38e-38	0.000356	1.58e-39	0	GSDMB
rs9303281	17	38074046	G	A	2.91e-42	0.000766	2.18e-43	0	GSDMB
rs931992	17	37821435	G	T	2.55e-18	0.0227	2.68e-18	0.163	TCAP
rs944797	9	22115286	T	C	0.000653	4.98e-07	6.65e-09	0	CDKN2B-AS1
rs9895948	17	38108363	T	C	1.38e-24	0.00652	7.52e-25	7.376	LRRC3C
rs9901146	17	38043343	G	A	1.87e-40	0.000188	1.73e-41	9.194	ZPBP2
rs9907088	17	38035116	G	A	6.85e-34	0.00208	1.34e-34	0.967	ZPBP2
rs9909593	17	37970149	A	G	4.16e-34	0.00208	7.93e-35	0	IKZF3
rs9916158	17	38182229	G	T	7.1e-18	0.0187	7.79e-18	0	MED24
SNP, single nucleotide polymorphism; CHR, chromosome; POS, position of the clumping region on the chromosome, base pair coordinate hg19; Alt. allele, alternative allele; Ref. allele, reference allele; HF, heart failure; DIST: the smallest (in absolute value) signed distance of nearest gene to the loci.

## Sheet: Table S4
Table S4. Novel loci in CPASSOC
SNP	CHR	POS	Alt.allele	Ref.allele	Asthma.P	HF.P	Meta-analysis P	Function	Gene	Description	Related Pathway
rs25645	17	38173143	G	A	5.18e-20	0.0208	4.58e-20	Synonymous variant	CSF3	colony stimulating factor 3	Immune system and inteleukin signaling
rs2227319	17	38170845	G	A	6.2e-20	0.0207	5.52e-20	upstream	CSF3	colony stimulating factor 3	Immune system and inteleukin signaling
rs931992	17	37821435	G	T	2.55e-18	0.0227	2.68e-18	Intergenic variant	TCAP	titin-cap	Muscle contraction and strated muscle contraction
rs876493	17	37824545	G	A	1.92e-16	0.0107	2.42e-16	Intron variant	PNMT	phenylethanolamine N-methyltransferase	Metabolism, catecholamine biosynthesis, metabolism of amine-derived hormones and metabolism of amino acids and derivatives
rs2248116	5	131804347	C	A	6.67e-11	0.0329	1.38e-10	Intron variant	C5orf56*	IRF1 antisense RNA 1	-
rs2522052	5	131798487	C	T	1.25e-10	0.0338	2.65e-10	3 prime UTR	C5orf56	IRF1 antisense RNA 1	-
rs4705950	5	131793286	C	T	2.67e-10	0.0273	5.82e-10	Intron variant	C5orf56	IRF1 antisense RNA 1	-
rs11951091	5	131786595	G	A	4.34e-10	0.0194	9.61e-10	Intron variant	C5orf56	IRF1 antisense RNA 1	-
rs12515180	5	131785684	C	T	4.77e-10	0.0212	1.06e-09	Intron variant	C5orf56	IRF1 antisense RNA 1	-
rs12521868	5	131784393	G	T	6.86e-10	0.0191	1.54e-09	Intron variant	C5orf56	IRF1 antisense RNA 1	-
rs2188962	5	131770805	C	T	8.83e-10	0.0251	2e-09	Intron variant	C5orf56*	IRF1 antisense RNA 1	-
rs11950562	5	131652529	A	C	1.65e-09	0.0129	3.81e-09	Intron variant	SLC22A4	solute carrier family 22 member 4	Transport of small molecules, organic cation/anion/zwitterion transport, SLC-mediated transmembrane transport, transport of bile salts and organic acids, metal ions and amine compounds
rs4705938	5	131694077	T	C	3.25e-09	0.0135	7.66e-09	Intron variant	LOC553103*	MIR3936 host gene	-
rs10058074	5	131686146	G	A	3.89e-09	0.0143	9.23e-09	Intron variant	LOC553103*	MIR3936 host gene	-
rs12521097	5	131575338	G	A	1.7e-08	0.0191	4.22e-08	Intron variant	P4HA2	Prolyl 4-Hydroxylase Subunit Alpha 2	Collagen chain trimerization, arginine and proline metabolism, metabolism, degradation of the extracellular matrix and amino acid metabolism
CPASSOC: cross-phenotype association analyses; HF: heart failure; *: the closest gene.

## Sheet: Table S5
Table S5. GO biological pathway analysis for asthma and HF
GO biological process complete	Link	raw P value	FDR	Overlap genes
nuclear receptor activity(GO:0004879)	http://amigo.geneontology.org/amigo/term/GO:0004879	0.00185329	0.00200155	NR1D1, RARA, THRA
mating behavior(GO:0007617)	http://amigo.geneontology.org/amigo/term/GO:0007617	0.000101642	0.000304927	DMRTA1, PPP1R1B, THRA
cyclin-dependent protein serine/threonine kinase regulator activity(GO:0016538)	http://amigo.geneontology.org/amigo/term/GO:0016538	0.00110335	0.00129523	CCNI2, CDKN2A, CDKN2B
granulocyte differentiation(GO:0030851)	http://amigo.geneontology.org/amigo/term/GO:0030851	2.54871e-05	0.000344076	CSF2, CSF3, IL5, RARA
regulation of B cell proliferation(GO:0030888)	http://amigo.geneontology.org/amigo/term/GO:0030888	6.00206e-06	0.000162056	CDKN2A, IKZF3, IL13, IL4, IL5
negative regulation of lymphocyte differentiation(GO:0045620)	http://amigo.geneontology.org/amigo/term/GO:0045620	6.79399e-05	0.000229297	CDKN2A, ERBB2, IL4, IRF1
regulation of transcription initiation from RNA polymerase II promoter(GO:0060260)	http://amigo.geneontology.org/amigo/term/GO:0060260	0.000306543	0.00059119	CDKN2A, MED1, MED24, THRA
regulation of leukocyte apoptotic process(GO:2000106)	http://amigo.geneontology.org/amigo/term/GO:2000106	0.000336556	0.000567938	CCR7, CDKN2A, FNIP1, ORMDL3
GO: Gene Ontology; FDR: false discovery rate.

## Sheet: Table S6
Table S6. KEGG pathways analysis for asthma and HF
KEGG pathways	Ontology Source	raw P value	FDR	Overlap genes
Hematopoietic cell lineage(KEGG:04640)	https://www.genome.jp/dbget-bin/www_bget?ko04640	0.000115977	0.000173965	CSF2, CSF3, IL3, IL4, IL5
Fc epsilon RI signaling pathway(KEGG:04664)	https://www.genome.jp/dbget-bin/www_bget?ko04664	1.89058e-05	5.67175e-05	CSF2, IL13, IL3, IL4, IL5
Acute myeloid leukemia(KEGG:05221)	https://www.genome.jp/dbget-bin/www_bget?ko05221	0.00430554	0.00430554	CSF2, IL3, RARA
FDR: false discovery rate.

## Sheet: Table S7
Table S7. Reactome pathways analysis for asthma and HF.
Reactome pathways	Link	raw P value	FDR	Overlap genes
Nuclear Receptor transcription pathway(R-HSA:383280)	http://www.reactome.org/PathwayBrowser/#/R-HSA-383280	0.000106958	0.000427834	MED1, NR1D1, RARA, THRA
Interleukin receptor SHC signaling(R-HSA:912526)	http://www.reactome.org/PathwayBrowser/#/R-HSA-912526	0.000279644	0.000559288	CSF2, IL3, IL5
FDR: false discovery rate.

## Sheet: Table S8
Table S8. TWAS results of asthma (Pbonferroni<0.05)
PANEL	Gene	CHR	P0	P1	TWAS.Z	TWAS.P	TWAS.P.bf
Brain_Anterior_cingulate_cortex_BA24	CTA-150C2.13	22	39317232	39320713	3.7413	0.000183	0.049959
Liver	SLC2A1-AS1	1	43424720	43449029	-3.74642	0.000179	0.049762
Brain_Hippocampus	H6PD	1	9294834	9331396	3.7089	0.000208	0.049712
Muscle_Skeletal	NLRC3	16	3589049	3627401	3.9616	7.45e-05	0.049617
Uterus	CD52	1	26644448	26647014	-3.65512	0.000257	0.049601
Brain_Cerebellum	PSMB7	9	127115745	127177723	-3.90303	9.5e-05	0.049495
Muscle_Skeletal	TMEM258	11	61535973	61560108	-3.9622	7.43e-05	0.0494838
Brain_Frontal_Cortex_BA9	SPPL3	12	121200313	121342174	3.7754	0.00016	0.04896
Uterus	MICE	6	29709508	29713011	-3.6588	0.000253	0.048829
Testis	HIST1H3J	6	27858093	27858588	4.00293	6.26e-05	0.0487028
Pancreas	ZSCAN31	6	28292470	28324048	3.9037	9.47e-05	0.0484864
Whole_Blood	FCER1G	1	161185024	161190489	3.92651	8.62e-05	0.0484444
Uterus	RP11-282O18.3	12	123736577	123745527	3.6612	0.000251	0.048443
Esophagus_Gastroesophageal_Junction	ZKSCAN3	6	28317691	28336947	-3.8651	0.000111	0.048285
Thyroid	RP11-724N1.1	10	104674342	104675161	4.0359	5.44e-05	0.0480896
Artery_Tibial	KIAA1109	4	123073488	123283913	-3.998	6.39e-05	0.0479889
Stomach	NAGLU	17	40688190	40696467	3.8458	0.00012	0.04776
Esophagus_Mucosa	IKZF4	12	56401443	56432219	3.98819	6.66e-05	0.0476856
Brain_Cerebellum	SLX4	16	3631380	3661599	3.91214	9.15e-05	0.0476715
Cells_Transformed_fibroblasts	SLC2A1	1	43391052	43424530	3.96552	7.32e-05	0.0476532
Esophagus_Muscularis	CAMK4	5	110559351	110830584	3.98917	6.63e-05	0.0474045
Uterus	ZNHIT1	7	100860955	100867471	-3.66709	0.000245	0.047285
Heart_Atrial_Appendage	ABCB9	12	123405498	123466117	-3.9217	8.79e-05	0.0471144
Breast_Mammary_Tissue	PDLIM4	5	131593364	131609147	3.89763	9.71e-05	0.0469964
Nerve_Tibial	RPS26	12	56435637	56438116	4.04041	5.34e-05	0.0469386
Brain_Cerebellar_Hemisphere	CPNE3	8	87526656	87573726	3.86974	0.000109	0.04687
Muscle_Skeletal	AGAP4	10	46321042	46349323	-3.97528	7.03e-05	0.0468198
Heart_Atrial_Appendage	RP11-282O18.3	12	123736577	123745527	3.9244	8.7e-05	0.046632
Esophagus_Mucosa	IL1R1	2	102681004	102796334	3.99342	6.51e-05	0.0466116
Uterus	RP11-62H7.2	8	8818710	8836535	3.6721	0.000241	0.046513
Adipose_Visceral_Omentum	PSMD5-AS1	9	123587106	123616651	3.93467	8.33e-05	0.0464814
Esophagus_Mucosa	SUFU	10	104263744	104393292	3.99474	6.48e-05	0.0463968
Vagina	HCG4	6	29758816	29760213	-3.6908	0.000224	0.046368
Pancreas	CLUAP1	16	3550924	3589032	-3.9168	8.97e-05	0.0459264
Colon_Transverse	RP11-282O18.3	12	123736577	123745527	3.91181	9.16e-05	0.0458
Colon_Sigmoid	B3GALTL	13	31774073	31906413	-3.89049	0.0001	0.0456
Pituitary	HLA-DMA	6	32916390	32936871	3.87349	0.000107	0.045261
Liver	STX17	9	102668915	102732618	3.7735	0.000161	0.044758
Cells_EBV-transformed_lymphocytes	PSMD5-AS1	9	123587106	123616651	3.7523	0.000175	0.044625
Esophagus_Gastroesophageal_Junction	NAGLU	17	40688190	40696467	3.88793	0.000101	0.043935
Cells_Transformed_fibroblasts	RPS26	12	56435637	56438116	3.9859	6.72e-05	0.0437472
Esophagus_Mucosa	SETD8	12	123868320	123893905	-4.00908	6.1e-05	0.043676
Adipose_Visceral_Omentum	AC034220.3	5	131646978	131705340	-3.95086	7.79e-05	0.0434682
Cells_Transformed_fibroblasts	PSMD5-AS1	9	123587106	123616651	3.988	6.66e-05	0.0433566
Colon_Sigmoid	CYP21A2	6	32006042	32009447	3.9031	9.5e-05	0.04332
Brain_Frontal_Cortex_BA9	BTN2A1	6	26458150	26476849	-3.8056	0.000141	0.043146
Adrenal_Gland	SRD5A3	4	56212276	56239263	-3.87104	0.000108	0.042876
Brain_Frontal_Cortex_BA9	C17orf75	17	30651681	30677042	-3.8075	0.00014	0.04284
Brain_Cerebellar_Hemisphere	ARL3	10	104433488	104474164	-3.8921	9.94e-05	0.042742
Uterus	CTB-47B11.3	5	156802749	156811958	3.6936	0.000221	0.042653
Brain_Anterior_cingulate_cortex_BA24	BTN3A2	6	26365387	26378546	-3.7816	0.000156	0.042588
Muscle_Skeletal	KIAA1109	4	123073488	123283913	-3.998	6.39e-05	0.0425574
Thyroid	AC073072.5	7	22765014	22766324	-4.06492	4.8e-05	0.042432
Brain_Cerebellar_Hemisphere	RP11-282O18.3	12	123736577	123745527	3.8941	9.85e-05	0.042355
Whole_Blood	AC034220.3	5	131646978	131705340	-3.9592	7.52e-05	0.0422624
Brain_Cerebellum	CPNE3	8	87526656	87573726	3.9418	8.09e-05	0.0421489
Ovary	RP11-344E13.4	17	20759259	20760630	3.77695	0.000159	0.042135
Brain_Nucleus_accumbens_basal_ganglia	PFDN6	6	33257305	33266178	-3.7953	0.000147	0.042042
Spleen	TBK1	12	64845660	64895888	-3.88511	0.000102	0.042024
Spleen	CLUAP1	16	3550924	3589032	-3.8848	0.000102	0.042024
Nerve_Tibial	TNXA	6	31976391	31980249	-4.07037	4.69e-05	0.0412251
Adipose_Subcutaneous	KIF3A	5	132028320	132073330	-4.02317	5.74e-05	0.0412132
Vagina	AC073072.5	7	22765014	22766324	-3.7214	0.000198	0.040986
Ovary	KIF3A	5	132028320	132073330	-3.7861	0.000153	0.040545
Heart_Atrial_Appendage	ZKSCAN3	6	28317691	28336947	-3.9597	7.5e-05	0.0402
Brain_Frontal_Cortex_BA9	RP11-463M16.4	17	46952222	46986345	-3.8238	0.000131	0.040086
Cells_Transformed_fibroblasts	TBK1	12	64845660	64895888	-4.0084	6.11e-05	0.0397761
Pituitary	HSD17B13	4	88224941	88244058	3.9056	9.4e-05	0.039762
Adipose_Visceral_Omentum	PSMD5	9	123577774	123605262	3.97228	7.12e-05	0.0397296
Brain_Caudate_basal_ganglia	CTGLF10P	10	46174140	46195980	3.85398	0.000116	0.039672
Brain_Cerebellar_Hemisphere	SLX4	16	3631380	3661599	3.91214	9.15e-05	0.039345
Brain_Cerebellum	AC034220.3	5	131646978	131705340	-3.9592	7.52e-05	0.0391792
Vagina	CTB-109A12.1	5	156789623	156887026	3.7326	0.000189	0.039123
Skin_Not_Sun_Exposed_Suprapubic	MPHOSPH9	12	123636867	123728561	-4.01	6.16e-05	0.0390544
Esophagus_Muscularis	ARMC1	8	66514694	66546442	-4.036	5.44e-05	0.038896
Skin_Not_Sun_Exposed_Suprapubic	HCP5	6	31368479	31445283	-4.01	6.11e-05	0.0387374
Minor_Salivary_Gland	RAB14	9	123940415	123985292	3.7079	0.000209	0.038665
Thyroid	NOTCH4	6	32162620	32191844	-4.0877	4.36e-05	0.0385424
Skin_Sun_Exposed_Lower_leg	BTN3A2	6	26365387	26378546	-4.0528	5.06e-05	0.0383548
Adipose_Visceral_Omentum	RPS26	12	56435637	56438116	3.98182	6.84e-05	0.0381672
Liver	NOTCH4	6	32162620	32191844	-3.813	0.000137	0.038086
Brain_Amygdala	TRAF1	9	123664671	123691451	-3.676	0.000237	0.03792
Cells_EBV-transformed_lymphocytes	RP5-874C20.3	6	28234788	28245974	-3.7939	0.000148	0.03774
Esophagus_Muscularis	MICA	6	31371356	31383092	4.04	5.27e-05	0.0376805
Breast_Mammary_Tissue	AL022393.7	6	28143966	28144452	3.952	7.75e-05	0.03751
Brain_Nucleus_accumbens_basal_ganglia	CLUAP1	16	3550924	3589032	-3.82374	0.000131	0.037466
Adipose_Visceral_Omentum	RP11-18I14.10	10	104209574	104220863	3.98635	6.71e-05	0.0374418
Pituitary	WBP1L	10	104503727	104576021	-3.92137	8.8e-05	0.037224
Artery_Aorta	BTN3A2	6	26365387	26378546	-4.0135	5.98e-05	0.0371358
Adipose_Visceral_Omentum	RP5-874C20.3	6	28234788	28245974	-3.989	6.64e-05	0.0370512
Colon_Transverse	AL022393.7	6	28143966	28144452	3.9626	7.41e-05	0.03705
Esophagus_Mucosa	MUC21	6	30951495	30957680	-4.0476	5.17e-05	0.0370172
Cells_Transformed_fibroblasts	ADAMTS4	1	161154098	161168846	4.02605	5.67e-05	0.0369117
Uterus	ZSCAN31	6	28292470	28324048	3.73	0.000191	0.036863
Cells_Transformed_fibroblasts	B4GALT3	1	161141100	161146638	4.02638	5.66e-05	0.0368466
Brain_Hippocampus	MAPRE1	20	31407699	31438211	-3.7846	0.000154	0.036806
Testis	ZNF652	17	47366568	47439478	4.07	4.73e-05	0.0367994
Brain_Cerebellar_Hemisphere	ZNF204P	6	27325604	27339304	3.92905	8.53e-05	0.036679
Artery_Coronary	PSMD5-AS1	9	123587106	123616651	3.83514	0.000125	0.036625
Artery_Tibial	ZNF165	6	28048909	28057341	-4.0617	4.87e-05	0.0365737
Pituitary	CYP21A2	6	32006042	32009447	3.92608	8.63e-05	0.0365049
Uterus	PSMD5-AS1	9	123587106	123616651	3.7331	0.000189	0.036477
Esophagus_Muscularis	FADS2	11	61583728	61634826	-4.05112	5.1e-05	0.036465
Pituitary	LINC00240	6	26924771	26991703	3.927	8.59e-05	0.0363357
Brain_Cerebellar_Hemisphere	BTN3A2	6	26365387	26378546	-3.93232	8.41e-05	0.036163
Spleen	PGBD1	6	28249314	28270326	3.9224	8.77e-05	0.0361324
Brain_Putamen_basal_ganglia	AL022393.7	6	28143966	28144452	3.795	0.000148	0.036112
Muscle_Skeletal	ZNF652	17	47366568	47439478	-4.03662	5.42e-05	0.0360972
Nerve_Tibial	RNF5	6	32146131	32151657	4.1022	4.09e-05	0.0359511
Nerve_Tibial	B4GALT3	1	161141100	161146638	4.10498	4.04e-05	0.0355116
Brain_Substantia_nigra	VARS	6	31745295	31763730	-3.7216	0.000198	0.035442
Heart_Atrial_Appendage	LINC00240	6	26924771	26991703	3.9899	6.61e-05	0.0354296
Brain_Putamen_basal_ganglia	AGAP4	10	46321042	46349323	-3.7988	0.000145	0.03538
Brain_Hypothalamus	TAP2	6	32789610	32806557	3.78539	0.000153	0.035343
Esophagus_Gastroesophageal_Junction	LINC00240	6	26924771	26991703	3.9418	8.09e-05	0.0351915
Small_Intestine_Terminal_Ileum	CLUAP1	16	3550924	3589032	-3.84486	0.000121	0.034969
Breast_Mammary_Tissue	AC034220.3	5	131646978	131705340	-3.96878	7.22e-05	0.0349448
Esophagus_Mucosa	HLA-DRB5	6	32485120	32498064	-4.0613	4.88e-05	0.0349408
Adipose_Visceral_Omentum	CLUAP1	16	3550924	3589032	-4.00287	6.26e-05	0.0349308
Cells_Transformed_fibroblasts	QPCTL	19	46195741	46207247	4.0395	5.36e-05	0.0348936
Whole_Blood	BTN3A2	6	26365387	26378546	-4.0057	6.18e-05	0.0347316
Cells_Transformed_fibroblasts	OGFOD2	12	123459230	123463444	-4.0412	5.32e-05	0.0346332
Brain_Cortex	AGAP4	10	46321042	46349323	-3.90626	9.37e-05	0.0345753
Esophagus_Mucosa	PSMD5-AS1	9	123587106	123616651	4.06424	4.82e-05	0.0345112
Brain_Substantia_nigra	BTN3A2	6	26365387	26378546	-3.729	0.000192	0.034368
Brain_Substantia_nigra	LCA5L	21	40777770	40817729	3.731	0.000191	0.034189
Heart_Atrial_Appendage	VARS2	6	30881982	30894236	-4	6.34e-05	0.0339824
Brain_Hippocampus	NLRC3	16	3589049	3627401	3.80498	0.000142	0.033938
Brain_Amygdala	STK19P	6	31981047	31981564	-3.7037	0.000212	0.03392
Liver	HSD17B1	17	40701232	40707231	3.84208	0.000122	0.033916
Adipose_Subcutaneous	HLA-DRB5	6	32485120	32498064	-4.06912	4.72e-05	0.0338896
Minor_Salivary_Gland	MICA	6	31371356	31383092	3.7415	0.000183	0.033855
Esophagus_Muscularis	ZNF649	19	52392477	52408293	-4.07152	4.67e-05	0.0333905
Testis	BTN3A2	6	26365387	26378546	-4.09133	4.29e-05	0.0333762
Skin_Not_Sun_Exposed_Suprapubic	CTB-109A12.1	5	156789623	156887026	4.04356	5.26e-05	0.0333484
Brain_Caudate_basal_ganglia	PRSS16	6	27215480	27224250	3.8973	9.73e-05	0.0332766
Brain_Anterior_cingulate_cortex_BA24	RPS26	12	56435637	56438116	3.84462	0.000121	0.033033
Uterus	RP5-874C20.3	6	28234788	28245974	-3.7583	0.000171	0.033003
Brain_Spinal_cord_cervical_c-1	CYP21A2	6	32006042	32009447	3.7648	0.000167	0.032732
Stomach	ABCB9	12	123405498	123466117	-3.9384	8.2e-05	0.032636
Heart_Atrial_Appendage	IL18RAP	2	103035149	103069025	4.01294	6e-05	0.03216
Spleen	SLC2A1-AS1	1	43424720	43449029	-3.95141	7.77e-05	0.0320124
Brain_Hypothalamus	ZSCAN23	6	28399707	28411279	3.8123	0.000138	0.031878
Heart_Atrial_Appendage	MICA	6	31371356	31383092	4.02	5.92e-05	0.0317312
Muscle_Skeletal	AC034220.3	5	131646978	131705340	-4.0684	4.73e-05	0.0315018
Prostate	MICB	6	31462658	31478901	3.87482	0.000107	0.031458
Adrenal_Gland	AC034220.3	5	131646978	131705340	-3.9469	7.92e-05	0.0314424
Uterus	ALG1L13P	8	8093525	8101562	3.7713	0.000162	0.031266
Pancreas	WDR36	5	110427414	110466200	-4.00884	6.1e-05	0.031232
Brain_Hypothalamus	AGAP4	10	46321042	46349323	-3.8173	0.000135	0.031185
Esophagus_Mucosa	TRIM27	6	28870779	28891766	-4.0893	4.33e-05	0.0310028
Brain_Cerebellum	HLA-F-AS1	6	29702805	29716770	-4.0149	5.95e-05	0.0309995
Artery_Tibial	NLRC3	16	3589049	3627401	4.10047	4.12e-05	0.0309412
Vagina	PSMD5-AS1	9	123587106	123616651	3.792	0.000149	0.030843
Lung	XXbac-BPG254F23.6	6	32630131	32630227	-4.09711	4.18e-05	0.0306394
Heart_Left_Ventricle	PSMD5	9	123577774	123605262	4.00014	6.33e-05	0.0304473
Skin_Not_Sun_Exposed_Suprapubic	ZSCAN31	6	28292470	28324048	4.0652	4.8e-05	0.030432
Brain_Substantia_nigra	AC073072.5	7	22765014	22766324	-3.76009	0.00017	0.03043
Brain_Cortex	AC034220.3	5	131646978	131705340	-3.93949	8.17e-05	0.0301473
Adipose_Visceral_Omentum	ZKSCAN4	6	28212401	28227011	4.038	5.38e-05	0.0300204
Skin_Not_Sun_Exposed_Suprapubic	VARS2	6	30881982	30894236	-4.07	4.72e-05	0.0299248
Colon_Transverse	MSL1	17	38278551	38293042	-4.0135	5.98e-05	0.0299
Lung	BTN3A2	6	26365387	26378546	-4.1034	4.07e-05	0.0298331
Brain_Cerebellar_Hemisphere	PITPNM2	12	123468027	123634562	3.9786	6.93e-05	0.029799
Liver	LPP	3	187925986	188608460	3.87361	0.000107	0.029746
Pituitary	PSMD5-AS1	9	123587106	123616651	3.97524	7.03e-05	0.0297369
Pituitary	SUOX	12	56390964	56400425	-3.97624	7e-05	0.02961
Ovary	XXbac-BPG299F13.17	6	31162977	31165814	-3.86475	0.000111	0.029415
Brain_Hippocampus	SPPL3	12	121200313	121342174	3.8391	0.000123	0.029397
Brain_Cerebellum	MICE	6	29709508	29713011	-4.0281	5.62e-05	0.0292802
Brain_Cerebellar_Hemisphere	AL022393.7	6	28143966	28144452	3.9832	6.8e-05	0.02924
Pancreas	ZNF204P	6	27325604	27339304	4.025	5.7e-05	0.029184
Brain_Cerebellar_Hemisphere	HLA-F-AS1	6	29702805	29716770	-3.98379	6.78e-05	0.029154
Brain_Frontal_Cortex_BA9	STK19P	6	31981047	31981564	-3.90288	9.51e-05	0.0291006
Esophagus_Mucosa	MICB	6	31462658	31478901	4.1044	4.05e-05	0.028998
Cells_EBV-transformed_lymphocytes	CCNI2	5	132083137	132089856	3.8611	0.000113	0.028815
Brain_Hippocampus	CLUAP1	16	3550924	3589032	-3.84594	0.00012	0.02868
Brain_Anterior_cingulate_cortex_BA24	MICA	6	31371356	31383092	3.87979	0.000105	0.028665
Brain_Substantia_nigra	RP1-265C24.5	6	28083406	28084329	-3.776	0.00016	0.02864
Colon_Sigmoid	RPS26	12	56435637	56438116	4.00327	6.25e-05	0.0285
Cells_Transformed_fibroblasts	RILPL2	12	123899936	123921264	-4.0877	4.36e-05	0.0283836
Thyroid	HLA-DMA	6	32916390	32936871	4.1585	3.2e-05	0.028288
Whole_Blood	ADORA1	1	203059782	203136533	-4.05408	5.03e-05	0.0282686
Brain_Cerebellum	PSMD5-AS1	9	123587106	123616651	4.03834	5.38e-05	0.0280298
Uterus	AGAP4	10	46321042	46349323	-3.7988	0.000145	0.027985
Heart_Left_Ventricle	ARHGEF28	5	72921983	73237818	4.02	5.81e-05	0.0279461
Skin_Sun_Exposed_Lower_leg	FAM21FP	10	46201879	46222647	4.12689	3.68e-05	0.0278944
Brain_Anterior_cingulate_cortex_BA24	CAMK4	5	110559351	110830584	-3.88683	0.000102	0.027846
Thyroid	NEK6	9	127019885	127115586	-4.16209	3.15e-05	0.027846
Small_Intestine_Terminal_Ileum	RP5-874C20.3	6	28234788	28245974	-3.9009	9.59e-05	0.0277151
Skin_Sun_Exposed_Lower_leg	TCF19	6	31126319	31131992	4.13	3.65e-05	0.027667
Ovary	AL022393.7	6	28143966	28144452	3.881	0.000104	0.02756
Vagina	RP1-265C24.5	6	28083406	28084329	-3.8214	0.000133	0.027531
Adipose_Subcutaneous	RPS26	12	56435637	56438116	4.11759	3.83e-05	0.0274994
Stomach	AC073072.5	7	22765014	22766324	-3.98057	6.88e-05	0.0273824
Esophagus_Mucosa	BTN3A2	6	26365387	26378546	-4.1184	3.81e-05	0.0272796
Esophagus_Gastroesophageal_Junction	ZNF204P	6	27325604	27339304	4.0041	6.22e-05	0.027057
Lung	CYP21A2	6	32006042	32009447	4.126	3.69e-05	0.0270477
Brain_Substantia_nigra	DPH1	17	1933404	1945898	-3.78958	0.000151	0.027029
Brain_Frontal_Cortex_BA9	HLA-B	6	31321649	31324219	3.92072	8.83e-05	0.0270198
Brain_Hippocampus	AGAP4	10	46321042	46349323	-3.86071	0.000113	0.027007
Artery_Aorta	RPS26	12	56435637	56438116	4.08982	4.32e-05	0.0268272
Nerve_Tibial	SPPL3	12	121200313	121342174	4.16957	3.05e-05	0.0268095
Nerve_Tibial	AP1S3	2	224616403	224702744	4.16954	3.05e-05	0.0268095
Adipose_Visceral_Omentum	AC073072.5	7	22765014	22766324	-4.065	4.8e-05	0.026784
Artery_Aorta	AC034220.3	5	131646978	131705340	-4.09011	4.31e-05	0.0267651
Spleen	CABP1	12	121078355	121105127	3.99428	6.49e-05	0.0267388
Esophagus_Mucosa	AC073072.5	7	22765014	22766324	-4.12444	3.72e-05	0.0266352
Uterus	RP1-265C24.5	6	28083406	28084329	-3.8122	0.000138	0.026634
Lung	RPS26	12	56435637	56438116	4.13031	3.62e-05	0.0265346
Ovary	NLRC3	16	3589049	3627401	3.88987	0.0001	0.0265
Brain_Cerebellar_Hemisphere	RP1-97D16.1	6	27704779	27706273	-4.00642	6.16e-05	0.026488
Adipose_Visceral_Omentum	WDR36	5	110427414	110466200	-4.06894	4.72e-05	0.0263376
Brain_Hypothalamus	BTN3A2	6	26365387	26378546	-3.8578	0.000114	0.026334
Liver	BCKDHA	19	41903385	41930910	-3.9043	9.45e-05	0.026271
Brain_Caudate_basal_ganglia	MPHOSPH9	12	123636867	123728561	-3.9545	7.67e-05	0.0262314
Heart_Left_Ventricle	RPS26	12	56435637	56438116	4.03702	5.41e-05	0.0260221
Pancreas	PSORS1C1	6	31082527	31107869	-4.0525	5.07e-05	0.0259584
Artery_Aorta	OGFOD2	12	123459230	123463444	-4.09791	4.17e-05	0.0258957
Skin_Sun_Exposed_Lower_leg	RPS26	12	56435637	56438116	4.14479	3.4e-05	0.025772
Heart_Atrial_Appendage	AC034220.3	5	131646978	131705340	-4.06587	4.79e-05	0.0256744
Breast_Mammary_Tissue	NLRC3	16	3589049	3627401	4.0429	5.28e-05	0.0255552
Skin_Not_Sun_Exposed_Suprapubic	XXbac-BPG27H4.8	6	30807303	30815936	4.11	4.01e-05	0.0254234
Brain_Cerebellar_Hemisphere	NLRC3	16	3589049	3627401	4.01639	5.91e-05	0.025413
Adipose_Visceral_Omentum	APOM	6	31623248	31625987	-4.0779	4.55e-05	0.025389
Ovary	NOTCH4	6	32162620	32191844	-3.90095	9.58e-05	0.025387
Esophagus_Gastroesophageal_Junction	C12orf65	12	123717463	123742506	4.01972	5.83e-05	0.0253605
Brain_Cortex	BTN3A2	6	26365387	26378546	-3.981	6.87e-05	0.0253503
Brain_Amygdala	CLUAP1	16	3550924	3589032	-3.7779	0.000158	0.02528
Colon_Sigmoid	ZNF649	19	52392477	52408293	-4.03268	5.51e-05	0.0251256
Esophagus_Muscularis	BTN3A2	6	26365387	26378546	-4.1376	3.51e-05	0.0250965
Brain_Substantia_nigra	ZSCAN31	6	28292470	28324048	3.809	0.00014	0.02506
Vagina	LINC00243	6	30766431	30798436	3.84484	0.000121	0.025047
Colon_Sigmoid	KIF3A	5	132028320	132073330	-4.0348	5.47e-05	0.0249432
Testis	AGAP4	10	46321042	46349323	-4.15894	3.2e-05	0.024896
Heart_Atrial_Appendage	ZNF165	6	28048909	28057341	-4.0729	4.64e-05	0.0248704
Stomach	TMEM232	5	109624934	110074657	4.0043	6.22e-05	0.0247556
Brain_Caudate_basal_ganglia	MSL1	17	38278551	38293042	-3.96936	7.21e-05	0.0246582
Brain_Cortex	SUOX	12	56390964	56400425	-3.9882	6.66e-05	0.0245754
Esophagus_Muscularis	ZNF204P	6	27325604	27339304	4.1452	3.4e-05	0.02431
Pancreas	RPS26	12	56435637	56438116	4.06827	4.74e-05	0.0242688
Breast_Mammary_Tissue	B4GALT3	1	161141100	161146638	4.05521	5.01e-05	0.0242484
Esophagus_Mucosa	VARS2	6	30881982	30894236	-4.1469	3.37e-05	0.0241292
Testis	ANP32BP3	15	81409976	81410681	4.16568	3.1e-05	0.024118
Brain_Nucleus_accumbens_basal_ganglia	NLRC3	16	3589049	3627401	3.93213	8.42e-05	0.0240812
Colon_Sigmoid	BTN3A2	6	26365387	26378546	-4.043	5.27e-05	0.0240312
Artery_Coronary	BAG6	6	31606805	31620482	3.93889	8.19e-05	0.0239967
Brain_Caudate_basal_ganglia	RP11-724N1.1	10	104674342	104675161	3.97742	6.97e-05	0.0238374
Esophagus_Mucosa	RPS26	12	56435637	56438116	4.15078	3.31e-05	0.0236996
Esophagus_Muscularis	SUFU	10	104263744	104393292	4.15098	3.31e-05	0.0236665
Small_Intestine_Terminal_Ileum	XXbac-BPG299F13.17	6	31162977	31165814	-3.93943	8.17e-05	0.0236113
Brain_Cortex	KIAA1109	4	123073488	123283913	-3.998	6.39e-05	0.0235791
Spleen	BTN3A2	6	26365387	26378546	-4.0242	5.72e-05	0.0235664
Liver	PSMD5	9	123577774	123605262	3.93339	8.38e-05	0.0232964
Brain_Cortex	CALCOCO2	17	46908350	46943884	-4.00157	6.29e-05	0.0232101
Brain_Cortex	PGBD1	6	28249314	28270326	-4.002	6.29e-05	0.0232101
Brain_Frontal_Cortex_BA9	AC034220.3	5	131646978	131705340	-3.9592	7.52e-05	0.0230112
Pituitary	RP5-874C20.3	6	28234788	28245974	-4.036	5.43e-05	0.0229689
Adrenal_Gland	SUOX	12	56390964	56400425	-4.0217	5.78e-05	0.0229466
Ovary	MICB	6	31462658	31478901	3.92586	8.64e-05	0.022896
Adipose_Visceral_Omentum	SERAC1	6	158530536	158589312	-4.1024	4.09e-05	0.0228222
Prostate	AC034220.3	5	131646978	131705340	-3.95367	7.7e-05	0.022638
Thyroid	MLLT10	10	21823094	22032559	4.20949	2.56e-05	0.0226304
Artery_Tibial	TRAF1	9	123664671	123691451	4.17236	3.01e-05	0.0226051
Skin_Not_Sun_Exposed_Suprapubic	MICB	6	31462658	31478901	4.13	3.56e-05	0.0225704
Small_Intestine_Terminal_Ileum	PSMD5-AS1	9	123587106	123616651	3.9521	7.75e-05	0.0223975
Brain_Spinal_cord_cervical_c-1	AL022393.7	6	28143966	28144452	3.8581	0.000114	0.022344
Prostate	XXbac-BPG248L24.13	6	31261685	31269419	3.95693	7.59e-05	0.0223146
Brain_Putamen_basal_ganglia	PSMD5-AS1	9	123587106	123616651	3.9124	9.14e-05	0.0223016
Skin_Sun_Exposed_Lower_leg	NLRC3	16	3589049	3627401	4.17896	2.93e-05	0.0222094
Breast_Mammary_Tissue	SPPL3	12	121200313	121342174	4.07722	4.56e-05	0.0220704
Adipose_Visceral_Omentum	BTN3A2	6	26365387	26378546	-4.111	3.94e-05	0.0219852
Pancreas	BTN2A2	6	26383324	26395102	-4.0912	4.29e-05	0.0219648
Small_Intestine_Terminal_Ileum	AC034220.3	5	131646978	131705340	-3.95922	7.52e-05	0.0217328
Cells_Transformed_fibroblasts	NLRC3	16	3589049	3627401	4.152	3.3e-05	0.021483
Ovary	EAF1-AS1	3	15477678	15491501	3.94137	8.1e-05	0.021465
Brain_Frontal_Cortex_BA9	WDFY1	2	224720433	224810104	-3.97611	7.01e-05	0.0214506
Heart_Left_Ventricle	PSMD5-AS1	9	123587106	123616651	4.08296	4.45e-05	0.0214045
Cells_EBV-transformed_lymphocytes	XXbac-BPG254F23.6	6	32630131	32630227	-3.9334	8.38e-05	0.021369
Pituitary	AGAP4	10	46321042	46349323	-4.0544	5.03e-05	0.0212769
Brain_Anterior_cingulate_cortex_BA24	AC034220.3	5	131646978	131705340	-3.95086	7.79e-05	0.0212667
Pancreas	HPCAL1	2	10443015	10567743	-4.10079	4.12e-05	0.0210944
Cells_EBV-transformed_lymphocytes	AGAP4	10	46321042	46349323	-3.93675	8.26e-05	0.021063
Skin_Not_Sun_Exposed_Suprapubic	C4B	6	31982539	32003195	4.15	3.28e-05	0.0207952
Colon_Sigmoid	SPPL3	12	121200313	121342174	4.07722	4.56e-05	0.0207936
Pancreas	PSMD5-AS1	9	123587106	123616651	4.10429	4.06e-05	0.0207872
Testis	RP5-874C20.3	6	28234788	28245974	-4.19983	2.67e-05	0.0207726
Whole_Blood	EFEMP2	11	65633912	65641063	-4.12797	3.66e-05	0.0205692
Skin_Not_Sun_Exposed_Suprapubic	PDLIM4	5	131593364	131609147	4.15745	3.22e-05	0.0204148
Skin_Sun_Exposed_Lower_leg	C4B	6	31982539	32003195	4.2	2.69e-05	0.0203902
Vagina	HLA-DRB5	6	32485120	32498064	-3.89555	9.8e-05	0.020286
Testis	MPHOSPH9	12	123636867	123728561	-4.20731	2.58e-05	0.0200724
Testis	HIST1H2BB	6	26043455	26043885	-4.20827	2.57e-05	0.0199946
Brain_Hypothalamus	AL022393.7	6	28143966	28144452	3.9263	8.63e-05	0.0199353
Stomach	CDK2AP1	12	123746031	123756881	4.0561	4.99e-05	0.0198602
Brain_Amygdala	RP5-943J3.1	1	90254473	90256051	-3.83846	0.000124	0.01984
Cells_EBV-transformed_lymphocytes	RPL23AP1	6	29694446	29694659	3.954	7.69e-05	0.0196095
Artery_Coronary	RPS26	12	56435637	56438116	3.98794	6.67e-05	0.0195431
Artery_Aorta	AGAP4	10	46321042	46349323	-4.16	3.14e-05	0.0194994
Whole_Blood	FADS2	11	61583728	61634826	-4.14083	3.46e-05	0.0194452
Brain_Cerebellum	RP1-265C24.5	6	28083406	28084329	-4.1233	3.73e-05	0.0194333
Muscle_Skeletal	WDR46	6	33246885	33257078	4.18046	2.91e-05	0.0193806
Ovary	AC063976.7	5	131535149	131539180	-3.9671	7.28e-05	0.019292
Brain_Putamen_basal_ganglia	AC034220.3	5	131646978	131705340	-3.9515	7.77e-05	0.0189588
Brain_Hippocampus	AC034220.3	5	131646978	131705340	-3.9469	7.92e-05	0.0189288
Brain_Nucleus_accumbens_basal_ganglia	TRAF1	9	123664671	123691451	-3.9917	6.56e-05	0.0187616
Esophagus_Mucosa	CDK2AP1	12	123746031	123756881	4.2038	2.62e-05	0.0187592
Stomach	BTN3A2	6	26365387	26378546	-4.0705	4.69e-05	0.0186662
Pancreas	FADS1	11	61567099	61596790	4.1292	3.64e-05	0.0186368
Colon_Sigmoid	RP11-18I14.10	10	104209574	104220863	4.1035	4.07e-05	0.0185592
Brain_Hypothalamus	AC034220.3	5	131646978	131705340	-3.94346	8.03e-05	0.0185493
Muscle_Skeletal	ZNF184	6	27418522	27440897	4.19067	2.78e-05	0.0185148
Brain_Frontal_Cortex_BA9	RP1-153G14.4	6	27371789	27374743	-4.0112	6.04e-05	0.0184824
Heart_Left_Ventricle	TBK1	12	64845660	64895888	-4.11824	3.82e-05	0.0183742
Thyroid	FADS1	11	61567099	61596790	4.25724	2.07e-05	0.0182988
Heart_Left_Ventricle	RP5-874C20.3	6	28234788	28245974	-4.11966	3.79e-05	0.0182299
Brain_Caudate_basal_ganglia	PSMD5-AS1	9	123587106	123616651	4.04049	5.33e-05	0.0182286
Heart_Atrial_Appendage	RPS26	12	56435637	56438116	4.145	3.4e-05	0.018224
Skin_Sun_Exposed_Lower_leg	ZNF501	3	44771088	44778575	-4.2236	2.4e-05	0.018192
Adrenal_Gland	SPPL3	12	121200313	121342174	4.0772	4.56e-05	0.0181032
Brain_Nucleus_accumbens_basal_ganglia	RP5-874C20.3	6	28234788	28245974	-4.0017	6.29e-05	0.0179894
Brain_Caudate_basal_ganglia	AC034220.3	5	131646978	131705340	-4.04552	5.22e-05	0.0178524
Pituitary	RPS26	12	56435637	56438116	4.0955	4.21e-05	0.0178083
Brain_Cerebellar_Hemisphere	RP5-874C20.6	6	28287437	28287629	-4.09957	4.14e-05	0.017802
Esophagus_Gastroesophageal_Junction	RP11-282O18.3	12	123736577	123745527	4.10312	4.08e-05	0.017748
Ovary	RPS26	12	56435637	56438116	3.98794	6.67e-05	0.0176755
Brain_Substantia_nigra	CLUAP1	16	3550924	3589032	-3.89375	9.87e-05	0.0176673
Esophagus_Gastroesophageal_Junction	AC034220.3	5	131646978	131705340	-4.1058	4.03e-05	0.0175305
Brain_Cerebellum	RP5-874C20.3	6	28234788	28245974	-4.1475	3.36e-05	0.0175056
Breast_Mammary_Tissue	C12orf65	12	123717463	123742506	4.13246	3.59e-05	0.0173756
Stomach	RP5-874C20.3	6	28234788	28245974	-4.0877	4.36e-05	0.0173528
Heart_Left_Ventricle	AL022393.7	6	28143966	28144452	4.13201	3.6e-05	0.017316
Brain_Nucleus_accumbens_basal_ganglia	PSMD5-AS1	9	123587106	123616651	4.011	6.05e-05	0.017303
Pancreas	HCG27	6	31165915	31171745	4.1471	3.37e-05	0.0172544
Uterus	RP11-724N1.1	10	104674342	104675161	3.9214	8.8e-05	0.016984
Minor_Salivary_Gland	PSMD5-AS1	9	123587106	123616651	3.91236	9.14e-05	0.016909
Artery_Aorta	MICA	6	31371356	31383092	4.2	2.7e-05	0.016767
Brain_Nucleus_accumbens_basal_ganglia	C4A	6	31949801	31970458	-4.0194	5.83e-05	0.0166738
Esophagus_Muscularis	TMEM229A	7	123670973	123673523	4.23054	2.33e-05	0.0166595
Brain_Spinal_cord_cervical_c-1	ZSCAN31	6	28292470	28324048	3.9306	8.47e-05	0.0166012
Pituitary	NLRC3	16	3589049	3627401	4.11399	3.89e-05	0.0164547
Vagina	ATP6V1E2	2	46717889	46769696	-3.9472	7.91e-05	0.0163737
Brain_Amygdala	C10orf32	10	104613980	104624718	3.8855	0.000102	0.01632
Heart_Atrial_Appendage	FADS2	11	61583728	61634826	-4.17017	3.04e-05	0.0162944
Testis	RPS26	12	56435637	56438116	4.25499	2.09e-05	0.0162602
Brain_Putamen_basal_ganglia	SPPL3	12	121200313	121342174	3.98866	6.64e-05	0.0162016
Whole_Blood	MICA	6	31371356	31383092	4.18307	2.88e-05	0.0161856
Brain_Nucleus_accumbens_basal_ganglia	AL022393.7	6	28143966	28144452	4.0283	5.62e-05	0.0160732
Brain_Hippocampus	CTA-150C2.13	22	39317232	39320713	3.98582	6.72e-05	0.0160608
Esophagus_Gastroesophageal_Junction	BTN3A2	6	26365387	26378546	-4.1268	3.68e-05	0.016008
Liver	SETD8	12	123868320	123893905	-4.02342	5.74e-05	0.0159572
Artery_Tibial	BTN3A2	6	26365387	26378546	-4.2529	2.11e-05	0.0158461
Pituitary	TRRAP	7	98475556	98610787	-4.12282	3.74e-05	0.0158202
Muscle_Skeletal	RP5-874C20.3	6	28234788	28245974	-4.227	2.37e-05	0.0157842
Nerve_Tibial	CYP21A2	6	32006042	32009447	4.28947	1.79e-05	0.0157341
Esophagus_Gastroesophageal_Junction	MICB	6	31462658	31478901	4.13152	3.6e-05	0.01566
Cells_Transformed_fibroblasts	TMEM232	5	109624934	110074657	4.22363	2.4e-05	0.015624
Testis	NLRC3	16	3589049	3627401	4.26525	2e-05	0.01556
Brain_Frontal_Cortex_BA9	RPS26	12	56435637	56438116	4.05223	5.07e-05	0.0155142
Nerve_Tibial	TMEM258	11	61535973	61560108	-4.29384	1.76e-05	0.0154704
Artery_Coronary	RP1-265C24.5	6	28083406	28084329	-4.0435	5.27e-05	0.0154411
Ovary	BTN3A2	6	26365387	26378546	-4.02	5.82e-05	0.015423
Brain_Cerebellum	SPPL3	12	121200313	121342174	4.17643	2.96e-05	0.0154216
Brain_Hypothalamus	SUOX	12	56390964	56400425	-3.9882	6.66e-05	0.0153846
Vagina	FLOT1	6	30695486	30710510	3.96456	7.35e-05	0.0152145
Brain_Hippocampus	MICA	6	31371356	31383092	3.9992	6.36e-05	0.0152004
Brain_Cerebellar_Hemisphere	C4A	6	31949801	31970458	-4.13726	3.51e-05	0.015093
Adipose_Subcutaneous	SUOX	12	56390964	56400425	-4.25499	2.09e-05	0.0150062
Skin_Not_Sun_Exposed_Suprapubic	WDR36	5	110427414	110466200	-4.22734	2.36e-05	0.0149624
Brain_Substantia_nigra	HCG27	6	31165915	31171745	3.9345	8.34e-05	0.0149286
Lung	RP5-874C20.3	6	28234788	28245974	-4.2621	2.03e-05	0.0148799
Artery_Tibial	RP5-874C20.3	6	28234788	28245974	-4.267	1.98e-05	0.0148698
Skin_Not_Sun_Exposed_Suprapubic	BTN3A2	6	26365387	26378546	-4.2294	2.34e-05	0.0148356
Esophagus_Mucosa	FADS1	11	61567099	61596790	4.25724	2.07e-05	0.0148212
Pancreas	PSMD5	9	123577774	123605262	4.18328	2.87e-05	0.0146944
Thyroid	HIST1H4K	6	27798952	27799305	-4.3057	1.66e-05	0.0146744
Testis	TRAF1	9	123664671	123691451	-4.2796	1.87e-05	0.0145486
Spleen	TNXB	6	32009548	32083040	-4.13717	3.52e-05	0.0145024
Adrenal_Gland	RP11-724N1.1	10	104674342	104675161	4.12942	3.64e-05	0.0144508
Minor_Salivary_Gland	AC034220.3	5	131646978	131705340	-3.9509	7.79e-05	0.0144115
Skin_Not_Sun_Exposed_Suprapubic	RP5-874C20.3	6	28234788	28245974	-4.2369	2.27e-05	0.0143918
Thyroid	HLA-DRB5	6	32485120	32498064	-4.3127	1.61e-05	0.0142324
Adipose_Visceral_Omentum	SPPL3	12	121200313	121342174	4.21052	2.55e-05	0.014229
Skin_Sun_Exposed_Lower_leg	TRAF1	9	123664671	123691451	4.27936	1.87e-05	0.0141746
Nerve_Tibial	FADS1	11	61567099	61596790	4.31318	1.61e-05	0.0141519
Esophagus_Gastroesophageal_Junction	AC073072.5	7	22765014	22766324	-4.15518	3.25e-05	0.0141375
Cells_EBV-transformed_lymphocytes	OVOL1	11	65554493	65564330	-4.0333	5.5e-05	0.014025
Esophagus_Muscularis	Y_RNA	6	31369929	31370027	4.27	1.96e-05	0.014014
Colon_Transverse	XXbac-BPG299F13.17	6	31162977	31165814	-4.18942	2.8e-05	0.014
Skin_Sun_Exposed_Lower_leg	FCER1G	1	161185024	161190489	4.28294	1.84e-05	0.0139472
Heart_Atrial_Appendage	C15orf26	15	81299374	81441516	-4.2057	2.6e-05	0.013936
Uterus	BTN3A2	6	26365387	26378546	-3.9692	7.21e-05	0.0139153
Brain_Substantia_nigra	TRAF1	9	123664671	123691451	-3.9514	7.77e-05	0.0139083
Brain_Nucleus_accumbens_basal_ganglia	PSORS1C1	6	31082527	31107869	-4.0622	4.86e-05	0.0138996
Brain_Cerebellum	AL022393.7	6	28143966	28144452	4.2011	2.66e-05	0.0138586
Prostate	PSMD5-AS1	9	123587106	123616651	4.07064	4.69e-05	0.0137886
Thyroid	HCG9	6	29942889	29946183	4.3226	1.54e-05	0.0136136
Muscle_Skeletal	VARS2	6	30881982	30894236	-4.26019	2.04e-05	0.0135864
Vagina	RPS26	12	56435637	56438116	3.9918	6.56e-05	0.0135792
Pituitary	BTN3A2	6	26365387	26378546	-4.159	3.2e-05	0.013536
Whole_Blood	RPS26	12	56435637	56438116	4.2249	2.39e-05	0.0134318
Brain_Anterior_cingulate_cortex_BA24	AGAP4	10	46321042	46349323	-4.0599	4.91e-05	0.0134043
Artery_Coronary	RP5-874C20.3	6	28234788	28245974	-4.0764	4.57e-05	0.0133901
Esophagus_Muscularis	PHF19	9	123617977	123639606	-4.27936	1.87e-05	0.0133705
Nerve_Tibial	NLRC3	16	3589049	3627401	4.32569	1.52e-05	0.0133608
Breast_Mammary_Tissue	HMGN4	6	26538633	26546482	-4.1929	2.75e-05	0.01331
Uterus	BTN2A2	6	26383324	26395102	-3.9804	6.88e-05	0.0132784
Colon_Sigmoid	C12orf65	12	123717463	123742506	4.18039	2.91e-05	0.0132696
Brain_Frontal_Cortex_BA9	C4A	6	31949801	31970458	-4.08992	4.32e-05	0.0132192
Artery_Tibial	TMEM258	11	61535973	61560108	-4.29384	1.76e-05	0.0132176
Small_Intestine_Terminal_Ileum	SPPL3	12	121200313	121342174	4.07722	4.56e-05	0.0131784
Brain_Cerebellum	RPS26	12	56435637	56438116	4.21319	2.52e-05	0.0131292
Nerve_Tibial	ZNF165	6	28048909	28057341	-4.3295	1.49e-05	0.0130971
Esophagus_Gastroesophageal_Junction	PHF19	9	123617977	123639606	-4.17236	3.01e-05	0.0130935
Muscle_Skeletal	FADS1	11	61567099	61596790	4.2699	1.96e-05	0.0130536
Vagina	AL022393.7	6	28143966	28144452	4.0017	6.29e-05	0.0130203
Stomach	RPS26	12	56435637	56438116	4.1545	3.26e-05	0.0129748
Heart_Left_Ventricle	CLUAP1	16	3550924	3589032	-4.20019	2.67e-05	0.0128427
Breast_Mammary_Tissue	RPS26	12	56435637	56438116	4.20234	2.64e-05	0.0127776
Brain_Frontal_Cortex_BA9	AGAP4	10	46321042	46349323	-4.09805	4.17e-05	0.0127602
Colon_Transverse	AC073072.5	7	22765014	22766324	-4.21063	2.55e-05	0.01275
Cells_EBV-transformed_lymphocytes	BTN3A2	6	26365387	26378546	-4.0563	4.99e-05	0.0127245
Brain_Anterior_cingulate_cortex_BA24	RP11-282O18.3	12	123736577	123745527	4.07252	4.65e-05	0.0126945
Brain_Amygdala	SUOX	12	56390964	56400425	-3.9464	7.93e-05	0.012688
Pancreas	RP5-874C20.3	6	28234788	28245974	-4.2188	2.46e-05	0.0125952
Muscle_Skeletal	HIST1H4H	6	26281283	26285762	-4.27695	1.89e-05	0.0125874
Skin_Sun_Exposed_Lower_leg	MICB	6	31462658	31478901	4.31	1.66e-05	0.0125828
Esophagus_Gastroesophageal_Junction	SUOX	12	56390964	56400425	-4.18298	2.88e-05	0.012528
Cells_Transformed_fibroblasts	RP5-874C20.3	6	28234788	28245974	-4.2735	1.92e-05	0.0124992
Artery_Aorta	RP11-282O18.3	12	123736577	123745527	4.26415	2.01e-05	0.0124821
Brain_Amygdala	AC034220.3	5	131646978	131705340	-3.95184	7.76e-05	0.012416
Liver	RPS26	12	56435637	56438116	4.08219	4.46e-05	0.0123988
Brain_Hippocampus	PSMD5-AS1	9	123587106	123616651	4.0475	5.18e-05	0.0123802
Ovary	PSMD5-AS1	9	123587106	123616651	4.0736	4.63e-05	0.0122695
Muscle_Skeletal	FCER1G	1	161185024	161190489	4.28294	1.84e-05	0.0122544
Pituitary	SLC9A2	2	103236166	103327777	4.1823	2.89e-05	0.0122247
Esophagus_Muscularis	RP5-874C20.3	6	28234788	28245974	-4.3008	1.7e-05	0.012155
Esophagus_Mucosa	AC034220.3	5	131646978	131705340	-4.30258	1.69e-05	0.0121004
Esophagus_Muscularis	CDK2AP1	12	123746031	123756881	4.30322	1.68e-05	0.012012
Brain_Substantia_nigra	RPS26	12	56435637	56438116	3.98794	6.67e-05	0.0119393
Brain_Spinal_cord_cervical_c-1	AC034220.3	5	131646978	131705340	-4.0096	6.08e-05	0.0119168
Cells_Transformed_fibroblasts	FBXW2	9	123514256	123555690	4.2874	1.81e-05	0.0117831
Lung	Y_RNA	6	31369929	31370027	4.31562	1.59e-05	0.0116547
Heart_Atrial_Appendage	HLA-DRB5	6	32485120	32498064	-4.25	2.15e-05	0.011524
Breast_Mammary_Tissue	BTN3A2	6	26365387	26378546	-4.2258	2.38e-05	0.0115192
Cells_Transformed_fibroblasts	TMEM258	11	61535973	61560108	-4.29384	1.76e-05	0.0114576
Small_Intestine_Terminal_Ileum	RPS26	12	56435637	56438116	4.11009	3.96e-05	0.0114444
Minor_Salivary_Gland	AC073072.5	7	22765014	22766324	-4.0065	6.16e-05	0.011396
Brain_Putamen_basal_ganglia	MICA	6	31371356	31383092	4.07164	4.67e-05	0.0113948
Esophagus_Gastroesophageal_Junction	NLRC3	16	3589049	3627401	4.20796	2.58e-05	0.011223
Colon_Sigmoid	CDK2AP1	12	123746031	123756881	4.2221	2.42e-05	0.0110352
Brain_Hippocampus	RP5-874C20.3	6	28234788	28245974	-4.07694	4.56e-05	0.0108984
Testis	NAGLU	17	40688190	40696467	4.34	1.4e-05	0.010892
Brain_Cerebellum	HCG24	6	33112560	33115544	4.25583	2.08e-05	0.0108368
Pancreas	RNF5	6	32146131	32151657	-4.2525	2.11e-05	0.0108032
Brain_Cerebellum	FADS3	11	61640991	61659523	4.25724	2.07e-05	0.0107847
Pancreas	CDK2AP1	12	123746031	123756881	4.2535	2.1e-05	0.010752
Liver	FADS3	11	61640991	61659523	4.11588	3.86e-05	0.0107308
Colon_Transverse	IL6R	1	154377669	154441926	-4.24984	2.14e-05	0.0107
Brain_Cerebellum	MICB	6	31462658	31478901	4.26155	2.03e-05	0.0105763
Brain_Putamen_basal_ganglia	C4A	6	31949801	31970458	-4.09035	4.31e-05	0.0105164
Artery_Tibial	C12orf65	12	123717463	123742506	4.34444	1.4e-05	0.010514
Brain_Amygdala	AL022393.7	6	28143966	28144452	3.99326	6.52e-05	0.010432
Testis	SPPL3	12	121200313	121342174	4.35388	1.34e-05	0.0104252
Colon_Transverse	CYP21A2	6	32006042	32009447	4.25741	2.07e-05	0.01035
Brain_Cortex	MICB	6	31462658	31478901	4.1902	2.79e-05	0.0102951
Brain_Anterior_cingulate_cortex_BA24	PSMD5-AS1	9	123587106	123616651	4.1224	3.75e-05	0.0102375
Brain_Amygdala	KIAA1109	4	123073488	123283913	-3.998	6.39e-05	0.010224
Brain_Hippocampus	AL022393.7	6	28143966	28144452	4.09243	4.27e-05	0.0102053
Colon_Sigmoid	NLRC3	16	3589049	3627401	4.24198	2.22e-05	0.0101232
Esophagus_Mucosa	C12orf65	12	123717463	123742506	4.34444	1.4e-05	0.010024
Esophagus_Mucosa	RP11-282O18.3	12	123736577	123745527	4.34444	1.4e-05	0.010024
Artery_Coronary	BTN3A2	6	26365387	26378546	-4.1446	3.4e-05	0.009962
Minor_Salivary_Gland	SMARCE1	17	38781214	38804760	-4.0384	5.38e-05	0.009953
Heart_Atrial_Appendage	PSMD5-AS1	9	123587106	123616651	4.28215	1.85e-05	0.009916
Cells_EBV-transformed_lymphocytes	FADS2	11	61583728	61634826	-4.1144	3.88e-05	0.009894
Brain_Frontal_Cortex_BA9	PSMD5-AS1	9	123587106	123616651	4.1569	3.23e-05	0.0098838
Cells_Transformed_fibroblasts	CDK2AP1	12	123746031	123756881	4.3272	1.51e-05	0.0098301
Spleen	PRSS16	6	27215480	27224250	4.2256	2.38e-05	0.0098056
Esophagus_Gastroesophageal_Junction	MPHOSPH9	12	123636867	123728561	-4.23906	2.24e-05	0.009744
Colon_Transverse	RP5-874C20.3	6	28234788	28245974	-4.2721	1.94e-05	0.0097
Esophagus_Muscularis	NLRC3	16	3589049	3627401	4.35183	1.35e-05	0.0096525
Brain_Caudate_basal_ganglia	MICB	6	31462658	31478901	4.1902	2.79e-05	0.0095418
Colon_Sigmoid	SUOX	12	56390964	56400425	-4.25498	2.09e-05	0.0095304
Muscle_Skeletal	HLA-DRB5	6	32485120	32498064	-4.33965	1.43e-05	0.0095238
Skin_Sun_Exposed_Lower_leg	C12orf65	12	123717463	123742506	4.36958	1.24e-05	0.0093992
Minor_Salivary_Gland	RP11-417F21.1	2	46795395	46807377	-4.0552	5.01e-05	0.0092685
Muscle_Skeletal	NAGLU	17	40688190	40696467	4.34465	1.39e-05	0.0092574
Stomach	PSMD5-AS1	9	123587106	123616651	4.23324	2.3e-05	0.009154
Brain_Nucleus_accumbens_basal_ganglia	RPS26	12	56435637	56438116	4.1589	3.2e-05	0.009152
Brain_Cortex	AL022393.7	6	28143966	28144452	4.218	2.47e-05	0.0091143
Brain_Hippocampus	TRAF1	9	123664671	123691451	-4.1194	3.8e-05	0.009082
Artery_Aorta	RP11-207C16.4	9	5719021	5720181	4.33777	1.44e-05	0.0089424
Skin_Not_Sun_Exposed_Suprapubic	TRAF1	9	123664671	123691451	4.3431	1.4e-05	0.008876
Adrenal_Gland	RPS26	12	56435637	56438116	4.2412	2.22e-05	0.0088134
Brain_Cortex	RPS26	12	56435637	56438116	4.2268	2.37e-05	0.0087453
Lung	AC034220.3	5	131646978	131705340	-4.3792	1.19e-05	0.0087227
Uterus	CLUAP1	16	3550924	3589032	-4.08164	4.47e-05	0.0086271
Cells_Transformed_fibroblasts	RP11-282O18.3	12	123736577	123745527	4.3589	1.31e-05	0.0085281
Brain_Caudate_basal_ganglia	RP11-282O18.3	12	123736577	123745527	4.216	2.49e-05	0.0085158
Muscle_Skeletal	AFF1	4	87856154	88062206	4.36545	1.27e-05	0.0084582
Thyroid	RP11-710F7.2	4	106848217	106853879	4.42697	9.56e-06	0.00845104
Breast_Mammary_Tissue	KIF3A	5	132028320	132073330	-4.29592	1.74e-05	0.0084216
Whole_Blood	TMEM258	11	61535973	61560108	-4.33089	1.49e-05	0.0083738
Heart_Left_Ventricle	KIF3A	5	132028320	132073330	-4.3	1.74e-05	0.0083694
Brain_Cerebellar_Hemisphere	AGAP4	10	46321042	46349323	-4.27155	1.94e-05	0.008342
Brain_Amygdala	PSMD5-AS1	9	123587106	123616651	4.04657	5.2e-05	0.00832
Uterus	CYP21A2	6	32006042	32009447	4.09199	4.28e-05	0.0082604
Heart_Atrial_Appendage	ZSCAN23	6	28399707	28411279	4.3247	1.53e-05	0.0082008
Breast_Mammary_Tissue	AC073072.5	7	22765014	22766324	-4.3029	1.69e-05	0.0081796
Brain_Cerebellum	HLA-DMA	6	32916390	32936871	4.31967	1.56e-05	0.0081276
Brain_Anterior_cingulate_cortex_BA24	TAP2	6	32789610	32806557	4.17693	2.95e-05	0.0080535
Heart_Atrial_Appendage	BTN3A2	6	26365387	26378546	-4.3287	1.5e-05	0.00804
Esophagus_Muscularis	SPPL3	12	121200313	121342174	4.39284	1.12e-05	0.008008
Muscle_Skeletal	NOTCH4	6	32162620	32191844	-4.37737	1.2e-05	0.007992
Vagina	XXbac-BPG299F13.17	6	31162977	31165814	-4.11828	3.82e-05	0.0079074
Esophagus_Mucosa	MUC22	6	30978251	31003179	-4.3973	1.1e-05	0.007876
Minor_Salivary_Gland	C4B	6	31982539	32003195	-4.094	4.24e-05	0.007844
Heart_Left_Ventricle	POU5F1	6	31132119	31148508	4.31006	1.63e-05	0.0078403
Skin_Sun_Exposed_Lower_leg	TMEM258	11	61535973	61560108	-4.41166	1.03e-05	0.0078074
Stomach	FADS1	11	61567099	61596790	4.26994	1.96e-05	0.0078008
Muscle_Skeletal	FEN1	11	61560275	61564716	4.3864	1.15e-05	0.007659
Uterus	AL022393.7	6	28143966	28144452	4.1103	3.95e-05	0.0076235
Colon_Sigmoid	DNMT3B	20	31350191	31397162	-4.305	1.67e-05	0.0076152
Adipose_Subcutaneous	ZNF165	6	28048909	28057341	-4.4052	1.06e-05	0.0076108
Heart_Atrial_Appendage	TMEM258	11	61535973	61560108	-4.34557	1.39e-05	0.0074504
Brain_Hypothalamus	NLRC3	16	3589049	3627401	4.15752	3.22e-05	0.0074382
Brain_Frontal_Cortex_BA9	RP5-874C20.3	6	28234788	28245974	-4.2219	2.42e-05	0.0074052
Muscle_Skeletal	ZNF192P1	6	28129559	28137372	4.39453	1.11e-05	0.0073926
Testis	FADS1	11	61567099	61596790	4.42909	9.46e-06	0.00735988
Brain_Spinal_cord_cervical_c-1	HLA-C	6	31236526	31239882	-4.1231	3.74e-05	0.0073304
Brain_Cerebellum	RP11-282O18.3	12	123736577	123745527	4.34444	1.4e-05	0.007294
Brain_Hippocampus	BTN3A2	6	26365387	26378546	-4.1706	3.04e-05	0.0072656
Brain_Amygdala	RPS26	12	56435637	56438116	4.0785	4.53e-05	0.007248
Breast_Mammary_Tissue	TMEM258	11	61535973	61560108	-4.33088	1.49e-05	0.0072116
Artery_Aorta	PTER	10	16478942	16555736	-4.39	1.16e-05	0.0072036
Brain_Caudate_basal_ganglia	SUOX	12	56390964	56400425	-4.255	2.09e-05	0.0071478
Thyroid	HLA-DPA1	6	33032346	33041549	-4.4639	8.05e-06	0.0071162
Breast_Mammary_Tissue	C4A	6	31949801	31970458	-4.33285	1.47e-05	0.0071148
Prostate	CDK2AP1	12	123746031	123756881	4.2221	2.42e-05	0.0071148
Adrenal_Gland	HLA-DRB5	6	32485120	32498064	-4.29302	1.76e-05	0.0069872
Thyroid	HNRNPCP4	16	11336510	11337409	4.46983	7.83e-06	0.00692172
Esophagus_Gastroesophageal_Junction	IL1R1	2	102681004	102796334	4.31611	1.59e-05	0.0069165
Skin_Not_Sun_Exposed_Suprapubic	MSL1	17	38278551	38293042	-4.40312	1.07e-05	0.0067838
Esophagus_Mucosa	CTD-2267D19.6	17	38459457	38460909	4.43	9.46e-06	0.00677336
Brain_Cerebellum	SLC22A5	5	131705444	131731306	-4.3609	1.3e-05	0.006773
Heart_Atrial_Appendage	KIF3A	5	132028320	132073330	-4.36755	1.26e-05	0.0067536
Small_Intestine_Terminal_Ileum	XXbac-BPG248L24.12	6	31324424	31325414	4.23184	2.32e-05	0.0067048
Adipose_Subcutaneous	WBP1L	10	104503727	104576021	-4.43213	9.33e-06	0.00669894
Whole_Blood	C4B	6	31982539	32003195	4.37879	1.19e-05	0.0066878
Colon_Sigmoid	CLUAP1	16	3550924	3589032	-4.33496	1.46e-05	0.0066576
Brain_Hypothalamus	RPS26	12	56435637	56438116	4.1828	2.88e-05	0.0066528
Brain_Anterior_cingulate_cortex_BA24	ZKSCAN8	6	28109688	28127250	-4.2214	2.43e-05	0.0066339
Spleen	RP1-313I6.12	6	28046570	28048752	-4.313	1.61e-05	0.0066332
Vagina	TMEM180	10	104221149	104236802	4.1584	3.2e-05	0.006624
Esophagus_Muscularis	C12orf65	12	123717463	123742506	4.43458	9.23e-06	0.00659945
Skin_Not_Sun_Exposed_Suprapubic	CDK2AP1	12	123746031	123756881	4.41	1.04e-05	0.0065936
Brain_Cerebellum	TRAF1	9	123664671	123691451	-4.36765	1.26e-05	0.0065646
Adipose_Subcutaneous	ATF6B	6	32083112	32096030	4.43833	9.07e-06	0.00651226
Esophagus_Muscularis	RPL31P52	12	120888240	120888606	4.43767	9.09e-06	0.00649935
Heart_Left_Ventricle	C15orf26	15	81299374	81441516	-4.3529	1.34e-05	0.0064454
Brain_Hippocampus	RPS26	12	56435637	56438116	4.199	2.68e-05	0.0064052
Skin_Not_Sun_Exposed_Suprapubic	MFN2	1	12040238	12073571	4.41536	1.01e-05	0.0064034
Colon_Sigmoid	FADS1	11	61567099	61596790	4.34557	1.39e-05	0.0063384
Stomach	SMAD3	15	67356101	67487533	-4.31688	1.58e-05	0.0062884
Cells_Transformed_fibroblasts	PSMB9	6	32821938	32827362	4.42478	9.65e-06	0.00628215
Adipose_Visceral_Omentum	RABIF	1	202848085	202858263	4.39519	1.11e-05	0.0061938
Testis	GUSBP2	6	26839263	26924333	4.46627	7.96e-06	0.00619288
Prostate	RPS26	12	56435637	56438116	4.255	2.09e-05	0.0061446
Artery_Tibial	AL022393.7	6	28143966	28144452	4.4608	8.16e-06	0.00612816
Lung	HCG23	6	32358287	32361463	4.45827	8.26e-06	0.00605458
Brain_Frontal_Cortex_BA9	FADS1	11	61567099	61596790	4.26994	1.96e-05	0.0059976
Brain_Hypothalamus	XXbac-BPG181B23.7	6	31362066	31363272	-4.20644	2.59e-05	0.0059829
Vagina	RP5-874C20.3	6	28234788	28245974	-4.1841	2.86e-05	0.0059202
Artery_Aorta	TMEM258	11	61535973	61560108	-4.4283	9.5e-06	0.0058995
Adipose_Subcutaneous	CLIC1	6	31698395	31707540	-4.46138	8.14e-06	0.00584452
Colon_Sigmoid	RP11-282O18.3	12	123736577	123745527	4.364	1.28e-05	0.0058368
Brain_Nucleus_accumbens_basal_ganglia	AC034220.3	5	131646978	131705340	-4.26004	2.04e-05	0.0058344
Adipose_Subcutaneous	AL022393.7	6	28143966	28144452	4.4622	8.11e-06	0.00582298
Artery_Coronary	AC034220.3	5	131646978	131705340	-4.26697	1.98e-05	0.0058014
Skin_Sun_Exposed_Lower_leg	CLUAP1	16	3550924	3589032	-4.4766	7.58e-06	0.00574564
Testis	DDR1-AS1	6	30834759	30843695	4.48388	7.33e-06	0.00570274
Brain_Anterior_cingulate_cortex_BA24	AL022393.7	6	28143966	28144452	4.2563	2.08e-05	0.0056784
Brain_Cerebellar_Hemisphere	SUOX	12	56390964	56400425	-4.3592	1.31e-05	0.005633
Nerve_Tibial	PSMD3	17	38137050	38154213	-4.51	6.35e-06	0.00558165
Testis	MAP4K4	2	102313312	102508954	4.48889	7.16e-06	0.00557048
Brain_Cerebellar_Hemisphere	RP5-874C20.3	6	28234788	28245974	-4.36125	1.29e-05	0.005547
Artery_Aorta	AL022393.7	6	28143966	28144452	4.4418	8.92e-06	0.00553932
Brain_Cerebellar_Hemisphere	CCHCR1	6	31110216	31126015	4.36299	1.28e-05	0.005504
Esophagus_Muscularis	FADS1	11	61567099	61596790	4.4748	7.65e-06	0.00546975
Muscle_Skeletal	C4B	6	31982539	32003195	4.46138	8.14e-06	0.00542124
Brain_Frontal_Cortex_BA9	BTN3A2	6	26365387	26378546	-4.294	1.75e-05	0.005355
Esophagus_Muscularis	IL18R1	2	102972389	103015218	4.47956	7.48e-06	0.0053482
Cells_EBV-transformed_lymphocytes	RPS26	12	56435637	56438116	4.25498	2.09e-05	0.0053295
Stomach	MICB	6	31462658	31478901	4.35604	1.32e-05	0.0052536
Artery_Aorta	Y_RNA	6	31369929	31370027	4.45	8.42e-06	0.00522882
Stomach	SPPL3	12	121200313	121342174	4.3579	1.31e-05	0.0052138
Muscle_Skeletal	C2	6	31865562	31913426	4.47104	7.78e-06	0.00518148
Brain_Hypothalamus	RP5-874C20.3	6	28234788	28245974	-4.2396	2.24e-05	0.0051744
Brain_Putamen_basal_ganglia	RPS26	12	56435637	56438116	4.25498	2.09e-05	0.0050996
Pancreas	AC034220.3	5	131646978	131705340	-4.42067	9.84e-06	0.00503808
Brain_Hippocampus	SUOX	12	56390964	56400425	-4.255	2.09e-05	0.0049951
Heart_Left_Ventricle	LINC00240	6	26924771	26991703	4.41281	1.02e-05	0.0049062
Brain_Cerebellum	FADS1	11	61567099	61596790	4.43063	9.4e-06	0.0048974
Adipose_Subcutaneous	HIST1H2BK	6	27106073	27114619	4.5004	6.78e-06	0.00486804
Brain_Hypothalamus	PSMD5-AS1	9	123587106	123616651	4.25378	2.1e-05	0.004851
Whole_Blood	RP1-34B20.4	6	26202384	26202882	-4.4499	8.59e-06	0.00482758
Brain_Caudate_basal_ganglia	NLRC3	16	3589049	3627401	4.3418	1.41e-05	0.0048222
Cells_Transformed_fibroblasts	VARS2	6	30881982	30894236	-4.48411	7.32e-06	0.00476532
Small_Intestine_Terminal_Ileum	MSL1	17	38278551	38293042	-4.3086	1.64e-05	0.0047396
Heart_Left_Ventricle	AC034220.3	5	131646978	131705340	-4.42	9.72e-06	0.00467532
Cells_Transformed_fibroblasts	AGER	6	32148745	32152101	4.48868	7.17e-06	0.00466767
Uterus	NLRC3	16	3589049	3627401	4.22344	2.41e-05	0.0046513
Brain_Cerebellar_Hemisphere	TRAF1	9	123664671	123691451	-4.39997	1.08e-05	0.004644
Esophagus_Gastroesophageal_Junction	AGAP4	10	46321042	46349323	-4.40492	1.06e-05	0.004611
Ovary	ZKSCAN3	6	28317691	28336947	-4.296	1.74e-05	0.004611
Whole_Blood	TRIM38	6	25963030	25987384	-4.46	8.2e-06	0.0046084
Adipose_Visceral_Omentum	STK19P	6	31981047	31981564	-4.4681	7.89e-06	0.00440262
Colon_Transverse	AC034220.3	5	131646978	131705340	-4.4478	8.68e-06	0.00434
Brain_Cerebellum	ZNF192P2	6	28155828	28157210	-4.4608	8.16e-06	0.00425136
Adrenal_Gland	AL022393.7	6	28143966	28144452	4.4052	1.06e-05	0.0042082
Vagina	MICB	6	31462658	31478901	4.26155	2.03e-05	0.0042021
Skin_Sun_Exposed_Lower_leg	IL1RL2	2	102803433	102856462	4.54388	5.52e-06	0.00418416
Brain_Spinal_cord_cervical_c-1	BTN3A2	6	26365387	26378546	-4.2506	2.13e-05	0.0041748
Esophagus_Mucosa	HLA-DMA	6	32916390	32936871	4.5345	5.77e-06	0.00413132
Brain_Cerebellar_Hemisphere	PRSS16	6	27215480	27224250	4.42676	9.57e-06	0.0041151
Skin_Not_Sun_Exposed_Suprapubic	FADS3	11	61640991	61659523	-4.51209	6.42e-06	0.00407028
Brain_Spinal_cord_cervical_c-1	PSMD5-AS1	9	123587106	123616651	4.2573	2.07e-05	0.0040572
Muscle_Skeletal	HIST1H1C	6	26055968	26056699	4.52334	6.09e-06	0.00405594
Brain_Cerebellar_Hemisphere	ZNF192P2	6	28155828	28157210	-4.43055	9.4e-06	0.004042
Esophagus_Muscularis	PSMB9	6	32821938	32827362	4.54	5.61e-06	0.00401115
Skin_Sun_Exposed_Lower_leg	KIF3A	5	132028320	132073330	-4.5539	5.27e-06	0.00399466
Brain_Cortex	SPPL3	12	121200313	121342174	4.4022	1.07e-05	0.0039483
Muscle_Skeletal	CTGLF10P	10	46174140	46195980	4.52939	5.92e-06	0.00394272
Esophagus_Mucosa	PRRT1	6	32116136	32121621	4.5486	5.4e-06	0.0038664
Brain_Substantia_nigra	PSMD5-AS1	9	123587106	123616651	4.2524	2.12e-05	0.0037948
Prostate	BTN3A2	6	26365387	26378546	-4.3629	1.28e-05	0.0037632
Minor_Salivary_Gland	MICB	6	31462658	31478901	4.2616	2.03e-05	0.0037555
Artery_Aorta	HLA-DPA1	6	33032346	33041549	4.53	6.03e-06	0.00374463
Esophagus_Muscularis	RNF5	6	32146131	32151657	-4.56	5.21e-06	0.00372515
Uterus	RPS26	12	56435637	56438116	4.27383	1.92e-05	0.0037056
Brain_Caudate_basal_ganglia	TRAF1	9	123664671	123691451	-4.39997	1.08e-05	0.0036936
Esophagus_Mucosa	ABCB9	12	123405498	123466117	-4.56247	5.06e-06	0.00362296
Artery_Tibial	CYP21A2	6	32006042	32009447	4.57232	4.82e-06	0.00361982
Esophagus_Mucosa	KIF3A	5	132028320	132073330	-4.56277	5.05e-06	0.0036158
Brain_Cerebellar_Hemisphere	HLA-DRB5	6	32485120	32498064	-4.45619	8.34e-06	0.0035862
Esophagus_Gastroesophageal_Junction	AL022393.7	6	28143966	28144452	4.4608	8.16e-06	0.0035496
Liver	TRAF1	9	123664671	123691451	-4.36765	1.26e-05	0.0035028
Brain_Hippocampus	TAP2	6	32789610	32806557	4.3344	1.46e-05	0.0034894
Skin_Sun_Exposed_Lower_leg	RP1-265C24.5	6	28083406	28084329	-4.5833	4.58e-06	0.00347164
Brain_Anterior_cingulate_cortex_BA24	STK19P	6	31981047	31981564	-4.3655	1.27e-05	0.0034671
Brain_Anterior_cingulate_cortex_BA24	RP5-874C20.3	6	28234788	28245974	-4.3644	1.27e-05	0.0034671
Breast_Mammary_Tissue	CLUAP1	16	3550924	3589032	-4.4895	7.14e-06	0.00345576
Heart_Atrial_Appendage	PPP1R18	6	30644166	30655672	-4.51	6.36e-06	0.00340896
Artery_Coronary	AGER	6	32148745	32152101	4.38801	1.14e-05	0.0033402
Ovary	TRAF1	9	123664671	123691451	-4.3676	1.26e-05	0.003339
Brain_Spinal_cord_cervical_c-1	CLUAP1	16	3550924	3589032	-4.3011	1.7e-05	0.003332
Adipose_Subcutaneous	RP5-874C20.3	6	28234788	28245974	-4.5803	4.64e-06	0.00333152
Cells_Transformed_fibroblasts	2021-09-08	5	132086509	132142933	-4.56028	5.11e-06	0.00332661
Cells_Transformed_fibroblasts	C4A	6	31949801	31970458	-4.56006	5.11e-06	0.00332661
Heart_Atrial_Appendage	NLRC3	16	3589049	3627401	4.52029	6.18e-06	0.00331248
Skin_Sun_Exposed_Lower_leg	RP5-874C20.3	6	28234788	28245974	-4.5941	4.35e-06	0.0032973
Artery_Tibial	P4HA2	5	131527531	131631008	-4.59328	4.36e-06	0.00327436
Small_Intestine_Terminal_Ileum	BTN3A2	6	26365387	26378546	-4.3904	1.13e-05	0.0032657
Artery_Coronary	ZNF204P	6	27325604	27339304	4.3954	1.11e-05	0.0032523
Cells_EBV-transformed_lymphocytes	C4A	6	31949801	31970458	-4.3662	1.26e-05	0.003213
Esophagus_Gastroesophageal_Junction	KIF3A	5	132028320	132073330	-4.4837	7.34e-06	0.0031929
Heart_Atrial_Appendage	NAGLU	17	40688190	40696467	4.52841	5.94e-06	0.00318384
Minor_Salivary_Gland	C4A	6	31949801	31970458	-4.304	1.68e-05	0.003108
Brain_Cortex	HLA-DRB5	6	32485120	32498064	-4.4562	8.34e-06	0.00307746
Cells_Transformed_fibroblasts	C12orf65	12	123717463	123742506	4.5771	4.72e-06	0.00307272
Adipose_Subcutaneous	C12orf65	12	123717463	123742506	4.60115	4.2e-06	0.0030156
Colon_Sigmoid	AL022393.7	6	28143966	28144452	4.507	6.57e-06	0.00299592
Adipose_Visceral_Omentum	HIST1H2BK	6	27106073	27114619	4.552	5.3e-06	0.0029574
Brain_Hypothalamus	TRAF1	9	123664671	123691451	-4.36317	1.28e-05	0.0029568
Pancreas	BTN3A2	6	26365387	26378546	-4.5396	5.64e-06	0.00288768
Liver	BTN3A2	6	26365387	26378546	-4.413	1.02e-05	0.0028356
Minor_Salivary_Gland	PRM2	16	11369496	11370337	4.32433	1.53e-05	0.0028305
Nerve_Tibial	SLC22A5	5	131705444	131731306	4.65863	3.18e-06	0.00279522
Adipose_Visceral_Omentum	AC063976.7	5	131535149	131539180	4.5647	5e-06	0.00279
Skin_Not_Sun_Exposed_Suprapubic	2021-09-08	5	132086509	132142933	4.59536	4.32e-06	0.00273888
Colon_Transverse	MICB	6	31462658	31478901	4.54639	5.46e-06	0.00273
Brain_Hypothalamus	AC007278.3	2	103055173	103056935	-4.38166	1.18e-05	0.0027258
Spleen	AL022393.7	6	28143966	28144452	4.5072	6.57e-06	0.00270684
Vagina	BTN3A2	6	26365387	26378546	-4.3595	1.3e-05	0.002691
Breast_Mammary_Tissue	ZKSCAN3	6	28317691	28336947	-4.5438	5.52e-06	0.00267168
Brain_Putamen_basal_ganglia	TRAF1	9	123664671	123691451	-4.4	1.08e-05	0.0026352
Artery_Coronary	C4A	6	31949801	31970458	-4.4405	8.98e-06	0.00263114
Artery_Aorta	RP5-874C20.3	6	28234788	28245974	-4.5995	4.23e-06	0.00262683
Lung	HFE	6	26087509	26098571	-4.6375	3.53e-06	0.00258749
Heart_Left_Ventricle	BTN3A2	6	26365387	26378546	-4.55474	5.24e-06	0.00252044
Breast_Mammary_Tissue	SRD5A3	4	56212276	56239263	-4.55639	5.2e-06	0.0025168
Ovary	RP5-874C20.3	6	28234788	28245974	-4.431	9.38e-06	0.0024857
Muscle_Skeletal	AL022393.7	6	28143966	28144452	4.62606	3.73e-06	0.00248418
Prostate	HLA-DRB5	6	32485120	32498064	-4.45417	8.42e-06	0.00247548
Brain_Cerebellum	PRSS16	6	27215480	27224250	4.5784	4.69e-06	0.00244349
Breast_Mammary_Tissue	PRRT1	6	32116136	32121621	4.56579	4.98e-06	0.00241032
Prostate	AL022393.7	6	28143966	28144452	4.4608	8.16e-06	0.00239904
Brain_Nucleus_accumbens_basal_ganglia	HLA-DRB5	6	32485120	32498064	-4.4562	8.34e-06	0.00238524
Cells_Transformed_fibroblasts	SPPL3	12	121200313	121342174	4.6308	3.64e-06	0.00236964
Esophagus_Muscularis	P4HA2	5	131527531	131631008	-4.65091	3.3e-06	0.0023595
Artery_Aorta	C12orf65	12	123717463	123742506	4.62309	3.78e-06	0.00234738
Colon_Sigmoid	MED24	17	38175350	38217468	-4.56019	5.11e-06	0.00233016
Adipose_Visceral_Omentum	WBP1L	10	104503727	104576021	-4.60333	4.16e-06	0.00232128
Pituitary	SPPL3	12	121200313	121342174	4.54806	5.41e-06	0.00228843
Prostate	CYP21A2	6	32006042	32009447	4.47464	7.65e-06	0.0022491
Esophagus_Mucosa	CYP21A2	6	32006042	32009447	4.6656	3.08e-06	0.00220528
Colon_Transverse	CDK2AP1	12	123746031	123756881	4.59145	4.4e-06	0.0022
Colon_Transverse	NLRC3	16	3589049	3627401	4.59302	4.37e-06	0.002185
Lung	MICB	6	31462658	31478901	4.67259	2.97e-06	0.00217701
Whole_Blood	STARD3	17	37793318	37819737	4.62	3.86e-06	0.00216932
Brain_Hypothalamus	HLA-DRB5	6	32485120	32498064	-4.43167	9.35e-06	0.00215985
Small_Intestine_Terminal_Ileum	TOB2P1	6	28185421	28186655	-4.4812	7.42e-06	0.00214438
Adipose_Visceral_Omentum	C4A	6	31949801	31970458	-4.62	3.84e-06	0.00214272
Skin_Sun_Exposed_Lower_leg	SLC9A2	2	103236166	103327777	-4.68348	2.82e-06	0.00213756
Cells_Transformed_fibroblasts	HLA-DMB	6	32902406	32908847	4.65237	3.28e-06	0.00213528
Brain_Substantia_nigra	BTNL2	6	32361740	32374905	-4.3791	1.19e-05	0.0021301
Cells_EBV-transformed_lymphocytes	HLA-DRB5	6	32485120	32498064	-4.4562	8.34e-06	0.0021267
Minor_Salivary_Gland	AL022393.7	6	28143966	28144452	4.388	1.14e-05	0.002109
Ovary	P4HA2	5	131527531	131631008	-4.4676	7.91e-06	0.00209615
Colon_Transverse	HIST1H4K	6	27798952	27799305	-4.6032	4.16e-06	0.00208
Whole_Blood	C2	6	31865562	31913426	4.63234	3.62e-06	0.00203444
Whole_Blood	CYP21A2	6	32006042	32009447	4.63234	3.62e-06	0.00203444
Adrenal_Gland	PSMD5	9	123577774	123605262	4.56081	5.1e-06	0.0020247
Adrenal_Gland	BTN3A2	6	26365387	26378546	-4.5628	5.05e-06	0.00200485
Spleen	AP1S3	2	224616403	224702744	4.5718	4.84e-06	0.00199408
Brain_Hippocampus	HLA-DRB5	6	32485120	32498064	-4.4562	8.34e-06	0.00199326
Brain_Cortex	AC007278.3	2	103055173	103056935	-4.54876	5.4e-06	0.0019926
Pancreas	C4A	6	31949801	31970458	-4.6182	3.87e-06	0.00198144
Liver	STK19P	6	31981047	31981564	-4.49154	7.07e-06	0.00196546
Skin_Sun_Exposed_Lower_leg	NEK6	9	127019885	127115586	-4.7007	2.59e-06	0.00196322
Muscle_Skeletal	RP1-153G14.4	6	27371789	27374743	-4.6763	2.92e-06	0.00194472
Brain_Cerebellum	RGL2	6	33259431	33267101	4.62742	3.7e-06	0.0019277
Adrenal_Gland	AGER	6	32148745	32152101	4.57242	4.82e-06	0.00191354
Artery_Aorta	KIF3A	5	132028320	132073330	-4.6652	3.08e-06	0.00191268
Small_Intestine_Terminal_Ileum	AL022393.7	6	28143966	28144452	4.5072	6.57e-06	0.00189873
Skin_Not_Sun_Exposed_Suprapubic	SDR9C7	12	57316938	57328189	-4.67	2.98e-06	0.00188932
Spleen	RNF5	6	32146131	32151657	-4.58408	4.56e-06	0.00187872
Brain_Caudate_basal_ganglia	SPPL3	12	121200313	121342174	4.5481	5.41e-06	0.00185022
Testis	MCFD2P1	6	27375476	27375775	4.721	2.35e-06	0.0018283
Esophagus_Gastroesophageal_Junction	SPPL3	12	121200313	121342174	4.60126	4.2e-06	0.001827
Skin_Sun_Exposed_Lower_leg	TRIM38	6	25963030	25987384	-4.7159	2.41e-06	0.00182678
Small_Intestine_Terminal_Ileum	AP1S3	2	224616403	224702744	4.51588	6.31e-06	0.00182359
Nerve_Tibial	AL022393.7	6	28143966	28144452	4.7494	2.04e-06	0.00179316
Artery_Tibial	Y_RNA	6	31369929	31370027	4.71869	2.37e-06	0.00177987
Brain_Amygdala	NLRC3	16	3589049	3627401	4.401	1.08e-05	0.001728
Skin_Sun_Exposed_Lower_leg	C6orf25	6	31691121	31694491	-4.73	2.27e-06	0.00172066
Brain_Cortex	MICA	6	31371356	31383092	4.58428	4.56e-06	0.00168264
Ovary	TNXA	6	31976391	31980249	-4.51651	6.29e-06	0.00166685
Adipose_Subcutaneous	AGER	6	32148745	32152101	4.72502	2.3e-06	0.0016514
Brain_Frontal_Cortex_BA9	UHRF2	9	6413151	6507054	-4.5502	5.36e-06	0.00164016
Spleen	HLA-DRB9	6	32427598	32441277	4.61228	3.98e-06	0.00163976
Uterus	HLA-DRB5	6	32485120	32498064	-4.45417	8.42e-06	0.00162506
Adipose_Subcutaneous	CYP21A2	6	32006042	32009447	4.72824	2.26e-06	0.00162268
Nerve_Tibial	ATF6B	6	32083112	32096030	4.77431	1.8e-06	0.0015822
Skin_Not_Sun_Exposed_Suprapubic	NAGLU	17	40688190	40696467	4.71371	2.43e-06	0.00154062
Testis	CYP21A2	6	32006042	32009447	4.7552	1.98e-06	0.00154044
Artery_Tibial	ABHD16A	6	31654726	31671221	4.74972	2.04e-06	0.00153204
Minor_Salivary_Gland	HLA-DRB5	6	32485120	32498064	-4.4579	8.28e-06	0.0015318
Uterus	FADS2	11	61583728	61634826	-4.4761	7.6e-06	0.0014668
Esophagus_Mucosa	P4HA2	5	131527531	131631008	-4.75025	2.03e-06	0.00145348
Stomach	C4A	6	31949801	31970458	-4.63234	3.62e-06	0.00144076
Adrenal_Gland	DXO	6	31937587	31940069	4.63234	3.62e-06	0.00143714
Brain_Nucleus_accumbens_basal_ganglia	SLC22A5	5	131705444	131731306	-4.56646	4.96e-06	0.00141856
Colon_Sigmoid	TNXA	6	31976391	31980249	-4.6635	3.11e-06	0.00141816
Cells_EBV-transformed_lymphocytes	XXbac-BPG181B23.7	6	31362066	31363272	-4.5439	5.52e-06	0.0014076
Muscle_Skeletal	MICB	6	31462658	31478901	4.74732	2.06e-06	0.00137196
Testis	AL022393.7	6	28143966	28144452	4.78085	1.75e-06	0.0013615
Brain_Cerebellar_Hemisphere	DDX39B	6	31498010	31510225	4.66101	3.15e-06	0.0013545
Nerve_Tibial	MICB	6	31462658	31478901	4.80623	1.54e-06	0.00135366
Thyroid	NAGLU	17	40688190	40696467	4.81	1.53e-06	0.00135252
Prostate	TIE1	1	43766664	43788779	-4.5835	4.57e-06	0.00134358
Skin_Sun_Exposed_Lower_leg	XXbac-BPG27H4.8	6	30807303	30815936	4.78	1.77e-06	0.00134166
Brain_Amygdala	HLA-DRB5	6	32485120	32498064	-4.4562	8.34e-06	0.0013344
Artery_Tibial	IL6R	1	154377669	154441926	-4.77881	1.76e-06	0.00132176
Heart_Atrial_Appendage	AL022393.7	6	28143966	28144452	4.7117	2.46e-06	0.00131856
Muscle_Skeletal	FADS2	11	61583728	61634826	-4.7565	1.97e-06	0.00131202
Pancreas	NAGLU	17	40688190	40696467	4.70914	2.49e-06	0.00127488
Esophagus_Muscularis	IL6R	1	154377669	154441926	-4.77881	1.76e-06	0.0012584
Thyroid	RP5-874C20.3	6	28234788	28245974	-4.8234	1.41e-06	0.00124644
Skin_Sun_Exposed_Lower_leg	PSMD5	9	123577774	123605262	4.79591	1.62e-06	0.00122796
Brain_Caudate_basal_ganglia	STAC2	17	37366789	37382125	4.64259	3.44e-06	0.00117648
Liver	NDFIP1	5	141488070	141534005	-4.59951	4.23e-06	0.00117594
Liver	CLUAP1	16	3550924	3589032	-4.6002	4.22e-06	0.00117316
Whole_Blood	PGAP3	17	37827375	37853050	4.75	2.05e-06	0.0011521
Brain_Hypothalamus	ZSCAN31	6	28292470	28324048	4.5663	4.96e-06	0.00114576
Artery_Tibial	HLA-DMA	6	32916390	32936871	4.81193	1.49e-06	0.00111899
Brain_Cerebellum	HLA-DRB5	6	32485120	32498064	-4.74217	2.11e-06	0.00109931
Muscle_Skeletal	C4A	6	31949801	31970458	-4.793	1.64e-06	0.00109224
Brain_Cerebellum	CSNK2B	6	31633168	31637847	4.74609	2.07e-06	0.00107847
Adrenal_Gland	RP5-874C20.3	6	28234788	28245974	-4.6939	2.68e-06	0.00106396
Esophagus_Muscularis	AL022393.7	6	28143966	28144452	4.8136	1.48e-06	0.0010582
Skin_Sun_Exposed_Lower_leg	MICA	6	31371356	31383092	4.83	1.38e-06	0.00104604
Thyroid	HLA-B	6	31321649	31324219	4.8592	1.18e-06	0.00104312
Pancreas	AC007278.3	2	103055173	103056935	-4.75192	2.01e-06	0.00102912
Liver	DXO	6	31937587	31940069	4.62751	3.7e-06	0.0010286
Testis	XXbac-BPG308K3.6	6	28827402	28832407	4.83726	1.32e-06	0.00102696
Skin_Sun_Exposed_Lower_leg	ZKSCAN3	6	28317691	28336947	-4.8321	1.35e-06	0.0010233
Esophagus_Muscularis	C4A	6	31949801	31970458	-4.82	1.4e-06	0.001001
Testis	MICB	6	31462658	31478901	4.84927	1.24e-06	0.00096472
Testis	HLA-DQB1-AS1	6	32628132	32628506	-4.85265	1.22e-06	0.00094916
Skin_Not_Sun_Exposed_Suprapubic	HLA-DMA	6	32916390	32936871	4.81	1.49e-06	0.00094466
Brain_Amygdala	BTN3A2	6	26365387	26378546	-4.53229	5.83e-06	0.0009328
Brain_Cerebellum	ZNF204P	6	27325604	27339304	4.7792	1.76e-06	0.00091696
Esophagus_Mucosa	NAGLU	17	40688190	40696467	4.85	1.26e-06	0.00090216
Adipose_Visceral_Omentum	ZNF165	6	28048909	28057341	-4.797	1.61e-06	0.00089838
Skin_Not_Sun_Exposed_Suprapubic	RNF5	6	32146131	32151657	-4.82	1.4e-06	0.0008876
Brain_Putamen_basal_ganglia	MSH5	6	31707725	31730575	-4.63234	3.62e-06	0.00088328
Uterus	ZNF165	6	28048909	28057341	-4.5844	4.55e-06	0.00087815
Small_Intestine_Terminal_Ileum	CYP21A2	6	32006042	32009447	4.66938	3.02e-06	0.00087278
Brain_Hippocampus	C4A	6	31949801	31970458	-4.6323	3.62e-06	0.00086518
Nerve_Tibial	RP5-874C20.3	6	28234788	28245974	-4.8955	9.81e-07	0.000862299
Heart_Left_Ventricle	LY6G5C	6	31644461	31651817	4.77629	1.79e-06	0.00086099
Artery_Tibial	FADS1	11	61567099	61596790	4.86581	1.14e-06	0.00085614
Brain_Caudate_basal_ganglia	RP5-874C20.3	6	28234788	28245974	-4.7081	2.5e-06	0.000855
Uterus	ATF6B	6	32083112	32096030	4.59083	4.41e-06	0.00085113
Adrenal_Gland	MICB	6	31462658	31478901	4.741	2.13e-06	0.00084561
Brain_Hypothalamus	C4A	6	31949801	31970458	-4.63234	3.62e-06	0.00083622
Thyroid	P4HA2	5	131527531	131631008	-4.91043	9.09e-07	0.000803556
Thyroid	AC063976.7	5	131535149	131539180	-4.91043	9.09e-07	0.000803556
Esophagus_Muscularis	AGER	6	32148745	32152101	4.88	1.07e-06	0.00076505
Esophagus_Mucosa	AAGAB	15	67493371	67547074	-4.88028	1.06e-06	0.00075896
Pancreas	HLA-DMA	6	32916390	32936871	4.8141	1.48e-06	0.00075776
Artery_Aorta	TRIM38	6	25963030	25987384	-4.8595	1.18e-06	0.00073278
Skin_Not_Sun_Exposed_Suprapubic	C4A	6	31949801	31970458	-4.87	1.14e-06	0.00072276
Prostate	MIR3936	5	131701182	131701291	4.71382	2.43e-06	0.00071442
Lung	RAD50	5	131891711	131980313	4.8981	9.68e-07	0.000709544
Brain_Cerebellar_Hemisphere	RAD50	5	131891711	131980313	4.79199	1.65e-06	0.0007095
Colon_Transverse	C4A	6	31949801	31970458	-4.8248	1.4e-06	0.0007
Brain_Anterior_cingulate_cortex_BA24	MICB	6	31462658	31478901	4.70701	2.51e-06	0.00068523
Skin_Sun_Exposed_Lower_leg	NAGLU	17	40688190	40696467	4.912	9.02e-07	0.000683716
Esophagus_Mucosa	RP5-874C20.3	6	28234788	28245974	-4.9038	9.4e-07	0.00067304
Brain_Hypothalamus	HIST1H1C	6	26055968	26056699	4.6782	2.89e-06	0.00066759
Brain_Nucleus_accumbens_basal_ganglia	HLA-DQA1	6	32595956	32611429	-4.724	2.31e-06	0.00066066
Esophagus_Muscularis	NAGLU	17	40688190	40696467	4.90841	9.18e-07	0.00065637
Esophagus_Gastroesophageal_Junction	HLA-DMA	6	32916390	32936871	4.81193	1.49e-06	0.00064815
Adipose_Visceral_Omentum	NAGLU	17	40688190	40696467	4.86946	1.12e-06	0.00062496
Skin_Sun_Exposed_Lower_leg	2021-09-08	5	132086509	132142933	4.92991	8.23e-07	0.000623834
Nerve_Tibial	HCP5	6	31368479	31445283	-4.96489	6.87e-07	0.000603873
Artery_Coronary	P4HA2	5	131527531	131631008	-4.74737	2.06e-06	0.00060358
Esophagus_Mucosa	IL1RL2	2	102803433	102856462	4.92653	8.37e-07	0.000599292
Brain_Substantia_nigra	AC034220.3	5	131646978	131705340	-4.6521	3.29e-06	0.00058891
Nerve_Tibial	NAGLU	17	40688190	40696467	4.97	6.61e-07	0.000581019
Brain_Amygdala	C4A	6	31949801	31970458	-4.6323	3.62e-06	0.0005792
Artery_Coronary	TNXA	6	31976391	31980249	-4.76156	1.92e-06	0.00056256
Brain_Cortex	HIST1H1C	6	26055968	26056699	4.809	1.52e-06	0.00056088
Adrenal_Gland	STK19P	6	31981047	31981564	-4.8248	1.4e-06	0.0005558
Brain_Hypothalamus	ZNF184	6	27418522	27440897	4.7174	2.39e-06	0.00055209
Brain_Cortex	HLA-DMA	6	32916390	32936871	4.81193	1.49e-06	0.00054981
Heart_Left_Ventricle	PDLIM4	5	131593364	131609147	4.87	1.11e-06	0.00053391
Thyroid	FLOT1	6	30695486	30710510	4.9914	5.99e-07	0.000529516
Muscle_Skeletal	KIF3A	5	132028320	132073330	-4.9369	7.94e-07	0.000528804
Spleen	ATP6V1G2	6	31512239	31514625	4.84827	1.25e-06	0.000515
Uterus	TNXA	6	31976391	31980249	-4.69639	2.65e-06	0.00051145
Cells_EBV-transformed_lymphocytes	NKAPL	6	28227098	28228736	4.7632	1.91e-06	0.00048705
Artery_Coronary	KIF3A	5	132028320	132073330	-4.79131	1.66e-06	0.00048638
Pituitary	C4A	6	31949801	31970458	-4.86505	1.14e-06	0.00048222
Skin_Not_Sun_Exposed_Suprapubic	TRIM27	6	28870779	28891766	-4.9453	7.6e-07	0.00048184
Spleen	C4A	6	31949801	31970458	-4.86244	1.16e-06	0.00047792
Adipose_Visceral_Omentum	RP1-56K13.5	17	37159501	37169285	4.92451	8.46e-07	0.000472068
Testis	C4B	6	31982539	32003195	4.99005	6.04e-07	0.000469912
Pancreas	MICB	6	31462658	31478901	4.9112	9.05e-07	0.00046336
Stomach	RP1-265C24.5	6	28083406	28084329	-4.8659	1.14e-06	0.00045372
Lung	NAGLU	17	40688190	40696467	4.98548	6.18e-07	0.000452994
Heart_Left_Ventricle	ZNF165	6	28048909	28057341	-4.90795	9.2e-07	0.00044252
Heart_Left_Ventricle	HLA-DRB1	6	32546546	32557625	-4.909	9.15e-07	0.000440115
Colon_Transverse	APOM	6	31623248	31625987	-4.91792	8.75e-07	0.0004375
Artery_Aorta	P4HA2	5	131527531	131631008	-4.96536	6.86e-07	0.000426006
Brain_Cortex	C4A	6	31949801	31970458	-4.86442	1.15e-06	0.00042435
Artery_Tibial	STAC2	17	37366789	37382125	5.00286	5.65e-07	0.000424315
Liver	HLA-DMA	6	32916390	32936871	4.81193	1.49e-06	0.00041422
Ovary	ZNF165	6	28048909	28057341	-4.803	1.56e-06	0.0004134
Adipose_Subcutaneous	TAP1	6	32812986	32821755	-5.00031	5.72e-07	0.000410696
Artery_Tibial	AGER	6	32148745	32152101	5.01197	5.39e-07	0.000404789
Esophagus_Gastroesophageal_Junction	RP5-874C20.3	6	28234788	28245974	-4.907	9.25e-07	0.000402375
Brain_Hippocampus	ZSCAN9	6	28192664	28201260	4.78989	1.67e-06	0.00039913
Liver	C4A	6	31949801	31970458	-4.8248	1.4e-06	0.0003892
Brain_Anterior_cingulate_cortex_BA24	C4A	6	31949801	31970458	-4.8248	1.4e-06	0.0003822
Ovary	C4A	6	31949801	31970458	-4.8248	1.4e-06	0.000371
Brain_Cerebellum	RAD50	5	131891711	131980313	4.9617	6.99e-07	0.000364179
Adipose_Subcutaneous	NAGLU	17	40688190	40696467	5.03	5.01e-07	0.000359718
Lung	C4A	6	31949801	31970458	-5.03108	4.88e-07	0.000357704
Cells_EBV-transformed_lymphocytes	RNF5	6	32146131	32151657	-4.8248	1.4e-06	0.000357
Esophagus_Mucosa	ZSCAN31	6	28292470	28324048	5.0282	4.95e-07	0.00035442
Brain_Cortex	XXbac-BPG299F13.14	6	31168262	31169695	4.90221	9.48e-07	0.000349812
Esophagus_Gastroesophageal_Junction	CYP21A2	6	32006042	32009447	4.93488	8.02e-07	0.00034887
Artery_Aorta	SLC22A4	5	131630136	131679899	-5.00569	5.57e-07	0.000345897
Colon_Sigmoid	C4A	6	31949801	31970458	-4.9535	7.29e-07	0.000332424
Small_Intestine_Terminal_Ileum	FBXL20	17	37415384	37558776	-4.8704	1.11e-06	0.00032079
Skin_Sun_Exposed_Lower_leg	PDLIM4	5	131593364	131609147	5.05849	4.23e-07	0.000320634
Vagina	CYP21A2	6	32006042	32009447	4.81081	1.5e-06	0.0003105
Brain_Putamen_basal_ganglia	HLA-DRB5	6	32485120	32498064	-4.84574	1.26e-06	0.00030744
Whole_Blood	DDAH2	6	31694815	31698357	-5.01003	5.44e-07	0.000305728
Lung	MED24	17	38175350	38217468	-5.06153	4.16e-07	0.000304928
Uterus	TMEM258	11	61535973	61560108	-4.8094	1.51e-06	0.00029143
Brain_Frontal_Cortex_BA9	MICB	6	31462658	31478901	4.90316	9.43e-07	0.000288558
Breast_Mammary_Tissue	XXbac-BPG254F23.6	6	32630131	32630227	-4.99653	5.84e-07	0.000282656
Stomach	TNXA	6	31976391	31980249	-4.96313	6.94e-07	0.000276212
Cells_EBV-transformed_lymphocytes	SLC22A5	5	131705444	131731306	4.8838	1.04e-06	0.0002652
Cells_Transformed_fibroblasts	NAGLU	17	40688190	40696467	5.06605	4.06e-07	0.000264306
Colon_Transverse	SLC22A4	5	131630136	131679899	5.0181	5.22e-07	0.000261
Artery_Tibial	ZNF652	17	47366568	47439478	-5.09633	3.46e-07	0.000259846
Nerve_Tibial	SLC25A46	5	110073837	110100857	-5.13141	2.88e-07	0.000253152
Brain_Substantia_nigra	C4A	6	31949801	31970458	-4.8248	1.4e-06	0.0002506
Small_Intestine_Terminal_Ileum	SLC22A5	5	131705444	131731306	4.92495	8.44e-07	0.000243916
Liver	XXbac-BPG299F13.17	6	31162977	31165814	-4.92859	8.28e-07	0.000230184
Heart_Left_Ventricle	NOTCH4	6	32162620	32191844	-5.0401	4.65e-07	0.000223665
Brain_Caudate_basal_ganglia	ZNF184	6	27418522	27440897	4.9815	6.31e-07	0.000215802
Esophagus_Muscularis	FBXL20	17	37415384	37558776	-5.13145	2.88e-07	0.00020592
Skin_Sun_Exposed_Lower_leg	TRIM27	6	28870779	28891766	-5.1461	2.66e-07	0.000201628
Brain_Hypothalamus	MICB	6	31462658	31478901	4.92761	8.32e-07	0.000192192
Lung	ATF6B	6	32083112	32096030	5.15308	2.56e-07	0.000187648
Small_Intestine_Terminal_Ileum	RAD50	5	131891711	131980313	4.98001	6.36e-07	0.000183804
Brain_Cerebellar_Hemisphere	C4B	6	31982539	32003195	5.05735	4.25e-07	0.00018275
Artery_Aorta	NAGLU	17	40688190	40696467	5.13318	2.85e-07	0.000176985
Brain_Cerebellum	P4HA2	5	131527531	131631008	-5.1005	3.39e-07	0.000176619
Heart_Atrial_Appendage	C4A	6	31949801	31970458	-5.11	3.29e-07	0.000176344
Heart_Left_Ventricle	HLA-DMA	6	32916390	32936871	5.08946	3.59e-07	0.000172679
Brain_Substantia_nigra	ZNF322	6	26636518	26659980	4.899	9.64e-07	0.000172556
Colon_Transverse	NAGLU	17	40688190	40696467	5.0988	3.42e-07	0.000171
Artery_Coronary	AL022393.7	6	28143966	28144452	5.0006	5.72e-07	0.000167596
Testis	AGER	6	32148745	32152101	5.19118	2.09e-07	0.000162602
Brain_Cortex	SLC9A2	2	103236166	103327777	5.05141	4.39e-07	0.000161991
Brain_Cortex	CYP21A2	6	32006042	32009447	5.05404	4.33e-07	0.000159777
Small_Intestine_Terminal_Ileum	FLOT1	6	30695486	30710510	5.00719	5.52e-07	0.000159528
Esophagus_Gastroesophageal_Junction	C4A	6	31949801	31970458	-5.0861	3.66e-07	0.00015921
Breast_Mammary_Tissue	CYP21A2	6	32006042	32009447	5.10811	3.25e-07	0.0001573
Adipose_Visceral_Omentum	HLA-B	6	31321649	31324219	5.1375	2.78e-07	0.000155124
Brain_Putamen_basal_ganglia	RP5-874C20.3	6	28234788	28245974	-4.981	6.31e-07	0.000153964
Esophagus_Gastroesophageal_Junction	HLA-B	6	31321649	31324219	5.09485	3.49e-07	0.000151815
Heart_Atrial_Appendage	MED24	17	38175350	38217468	5.13436	2.83e-07	0.000151688
Colon_Sigmoid	RP5-874C20.3	6	28234788	28245974	-5.109	3.25e-07	0.0001482
Testis	RP11-876N24.5	16	11032743	11033901	-5.2119	1.87e-07	0.000145486
Colon_Sigmoid	P4HA2	5	131527531	131631008	-5.1149	3.14e-07	0.000143184
Colon_Transverse	HCG20	6	30734602	30760027	-5.13749	2.78e-07	0.000139
Brain_Cortex	HLA-DRB6	6	32520490	32527799	5.0929	3.53e-07	0.000130257
Brain_Cortex	TSLP	5	110405760	110413722	5.0971	3.45e-07	0.000127305
Adipose_Subcutaneous	SLC22A5	5	131705444	131731306	5.22568	1.74e-07	0.000124932
Brain_Spinal_cord_cervical_c-1	C4A	6	31949801	31970458	-4.9906	6.02e-07	0.000117992
Lung	AIF1	6	31582961	31584798	5.24191	1.59e-07	0.000116547
Esophagus_Muscularis	SLC22A5	5	131705444	131731306	5.24064	1.6e-07	0.0001144
Adrenal_Gland	P4HA2	5	131527531	131631008	-5.13136	2.88e-07	0.000114336
Thyroid	C4A	6	31949801	31970458	-5.281	1.28e-07	0.000113152
Artery_Coronary	HLA-DRB5	6	32485120	32498064	-5.07656	3.84e-07	0.000112512
Brain_Cerebellar_Hemisphere	CYP21A2	6	32006042	32009447	5.15581	2.53e-07	0.00010879
Cells_Transformed_fibroblasts	C4B	6	31982539	32003195	5.23757	1.63e-07	0.000106113
Heart_Left_Ventricle	NRM	6	30655824	30659197	-5.18187	2.2e-07	0.00010582
Adipose_Subcutaneous	FBXL20	17	37415384	37558776	-5.26	1.46e-07	0.000104828
Pancreas	MSL1	17	38278551	38293042	-5.19697	2.03e-07	0.000103936
Adipose_Subcutaneous	RP11-876N24.5	16	11032743	11033901	-5.2619	1.43e-07	0.000102674
Skin_Sun_Exposed_Lower_leg	CYP21A2	6	32006042	32009447	5.27	1.34e-07	0.000101572
Adrenal_Gland	TSLP	5	110405760	110413722	5.15899	2.48e-07	9.8456e-05
Esophagus_Mucosa	SMAD3	15	67356101	67487533	5.26941	1.37e-07	9.8092e-05
Skin_Not_Sun_Exposed_Suprapubic	IL1RL2	2	102803433	102856462	5.24735	1.54e-07	9.7636e-05
Whole_Blood	HIST1H2AC	6	26124373	26139344	-5.2303	1.69e-07	9.4978e-05
Esophagus_Gastroesophageal_Junction	HLA-DRB1	6	32546546	32557625	-5.18876	2.12e-07	9.222e-05
Cells_Transformed_fibroblasts	ZNF165	6	28048909	28057341	-5.2766	1.32e-07	8.5932e-05
Nerve_Tibial	Y_RNA	6	31369929	31370027	5.33487	9.56e-08	8.40324e-05
Testis	RP11-387H17.4	17	38083995	38095854	-5.31	1.08e-07	8.4024e-05
Artery_Coronary	HLA-B	6	31321649	31324219	5.13749	2.78e-07	8.1454e-05
Nerve_Tibial	HLA-DQB1-AS1	6	32628132	32628506	-5.34077	9.26e-08	8.13954e-05
Esophagus_Gastroesophageal_Junction	NOTCH4	6	32162620	32191844	-5.21755	1.81e-07	7.8735e-05
Stomach	HLA-B	6	31321649	31324219	5.21143	1.87e-07	7.4426e-05
Liver	RNF5	6	32146131	32151657	-5.15037	2.6e-07	7.228e-05
Artery_Tibial	C4A	6	31949801	31970458	-5.33555	9.53e-08	7.15703e-05
Pituitary	VARS2	6	30881982	30894236	-5.23079	1.69e-07	7.1487e-05
Adipose_Subcutaneous	CASC3	17	38296576	38328436	5.33	9.88e-08	7.09384e-05
Spleen	TAP2	6	32789610	32806557	-5.22707	1.72e-07	7.0864e-05
Skin_Sun_Exposed_Lower_leg	TSLP	5	110405760	110413722	5.34484	9.05e-08	6.8599e-05
Brain_Caudate_basal_ganglia	HIST1H1C	6	26055968	26056699	5.1997	2e-07	6.84e-05
Brain_Putamen_basal_ganglia	AC007278.3	2	103055173	103056935	-5.13912	2.76e-07	6.7344e-05
Cells_EBV-transformed_lymphocytes	HCG27	6	31165915	31171745	5.1513	2.59e-07	6.6045e-05
Cells_Transformed_fibroblasts	HLA-DMA	6	32916390	32936871	5.33315	9.65e-08	6.28215e-05
Testis	P4HA2	5	131527531	131631008	-5.36597	8.05e-08	6.2629e-05
Artery_Tibial	NAGLU	17	40688190	40696467	5.37002	7.87e-08	5.91037e-05
Brain_Cerebellar_Hemisphere	P4HA2	5	131527531	131631008	-5.26969	1.37e-07	5.891e-05
Skin_Not_Sun_Exposed_Suprapubic	NOTCH4	6	32162620	32191844	-5.34	9.28e-08	5.88352e-05
Adipose_Visceral_Omentum	MED24	17	38175350	38217468	-5.32169	1.03e-07	5.7474e-05
Brain_Cerebellum	CYP21A2	6	32006042	32009447	5.32007	1.04e-07	5.4184e-05
Whole_Blood	TAP2	6	32789610	32806557	-5.33513	9.55e-08	5.3671e-05
Nerve_Tibial	C4A	6	31949801	31970458	-5.41712	6.06e-08	5.32674e-05
Thyroid	MED24	17	38175350	38217468	-5.43	5.73e-08	5.06532e-05
Prostate	TAGLN2	1	159887897	159895522	-5.22864	1.71e-07	5.0274e-05
Brain_Caudate_basal_ganglia	C4A	6	31949801	31970458	-5.258	1.46e-07	4.9932e-05
Brain_Cerebellar_Hemisphere	MICB	6	31462658	31478901	5.29898	1.16e-07	4.988e-05
Cells_Transformed_fibroblasts	P4HA2	5	131527531	131631008	-5.37659	7.59e-08	4.94109e-05
Breast_Mammary_Tissue	AGER	6	32148745	32152101	5.32337	1.02e-07	4.9368e-05
Liver	TAP2	6	32789610	32806557	-5.22315	1.76e-07	4.8928e-05
Breast_Mammary_Tissue	RP5-874C20.3	6	28234788	28245974	-5.3247	1.01e-07	4.8884e-05
Brain_Cerebellum	ZSCAN9	6	28192664	28201260	5.3524	8.68e-08	4.52228e-05
Artery_Tibial	KIF3A	5	132028320	132073330	-5.41969	5.97e-08	4.48347e-05
Minor_Salivary_Gland	BTN3A2	6	26365387	26378546	-5.17	2.34e-07	4.329e-05
Testis	C4A	6	31949801	31970458	-5.43547	5.47e-08	4.25566e-05
Vagina	HLA-DRB1	6	32546546	32557625	-5.19994	1.99e-07	4.1193e-05
Cells_EBV-transformed_lymphocytes	C6orf48	6	31802385	31807541	-5.2406	1.6e-07	4.08e-05
Heart_Left_Ventricle	C4A	6	31949801	31970458	-5.36449	8.12e-08	3.90572e-05
Thyroid	HCP5	6	31368479	31445283	-5.475	4.37e-08	3.86308e-05
Brain_Nucleus_accumbens_basal_ganglia	IL1RL2	2	102803433	102856462	-5.2752	1.33e-07	3.8038e-05
Brain_Anterior_cingulate_cortex_BA24	PSORS1C1	6	31082527	31107869	-5.26631	1.39e-07	3.7947e-05
Artery_Tibial	NOTCH4	6	32162620	32191844	-5.46111	4.73e-08	3.55223e-05
Skin_Sun_Exposed_Lower_leg	HCP5	6	31368479	31445283	-5.48	4.37e-08	3.31246e-05
Cells_EBV-transformed_lymphocytes	C4B	6	31982539	32003195	5.2824	1.28e-07	3.264e-05
Ovary	HLA-DMA	6	32916390	32936871	5.28967	1.23e-07	3.2595e-05
Thyroid	PPP1R18	6	30644166	30655672	-5.507	3.65e-08	3.2266e-05
Esophagus_Muscularis	HLA-B	6	31321649	31324219	5.48	4.29e-08	3.06735e-05
Vagina	C4A	6	31949801	31970458	-5.25793	1.46e-07	3.0222e-05
Artery_Coronary	ZNF165	6	28048909	28057341	-5.3225	1.02e-07	2.9886e-05
Artery_Tibial	PPP1R18	6	30644166	30655672	-5.50705	3.65e-08	2.74115e-05
Lung	FLOT1	6	30695486	30710510	5.50705	3.65e-08	2.67545e-05
Skin_Sun_Exposed_Lower_leg	NOTCH4	6	32162620	32191844	-5.52	3.43e-08	2.59994e-05
Adipose_Subcutaneous	C4A	6	31949801	31970458	-5.50994	3.59e-08	2.57762e-05
Esophagus_Mucosa	CTD-2206N4.4	17	37213272	37269443	-5.51	3.58e-08	2.56328e-05
Cells_EBV-transformed_lymphocytes	MICB	6	31462658	31478901	5.3293	9.86e-08	2.5143e-05
Cells_Transformed_fibroblasts	HCG20	6	30734602	30760027	-5.50705	3.65e-08	2.37615e-05
Stomach	XXbac-BPG299F13.17	6	31162977	31165814	-5.42601	5.76e-08	2.29248e-05
Artery_Aorta	PPP1R18	6	30644166	30655672	-5.51	3.65e-08	2.26665e-05
Cells_EBV-transformed_lymphocytes	XXbac-BPG299F13.14	6	31168262	31169695	5.3505	8.77e-08	2.23635e-05
Brain_Substantia_nigra	ZSCAN23	6	28399707	28411279	5.288	1.24e-07	2.2196e-05
Brain_Putamen_basal_ganglia	MICB	6	31462658	31478901	5.3456	9.01e-08	2.19844e-05
Whole_Blood	C4A	6	31949801	31970458	-5.49507	3.91e-08	2.19742e-05
Uterus	KIF3A	5	132028320	132073330	-5.3045	1.13e-07	2.1809e-05
Whole_Blood	VARS2	6	30881982	30894236	-5.50705	3.65e-08	2.0513e-05
Cells_Transformed_fibroblasts	SLC22A5	5	131705444	131731306	5.53763	3.07e-08	1.99857e-05
Skin_Not_Sun_Exposed_Suprapubic	TSLP	5	110405760	110413722	5.53397	3.13e-08	1.98442e-05
Brain_Cerebellum	FLOT1	6	30695486	30710510	5.50705	3.65e-08	1.90165e-05
Brain_Cerebellar_Hemisphere	TAP2	6	32789610	32806557	5.47508	4.37e-08	1.8791e-05
Adrenal_Gland	HLA-DQB1-AS1	6	32628132	32628506	-5.46219	4.7e-08	1.8659e-05
Colon_Transverse	FLOT1	6	30695486	30710510	5.50705	3.65e-08	1.825e-05
Muscle_Skeletal	CYP21A2	6	32006042	32009447	5.56058	2.69e-08	1.79154e-05
Artery_Tibial	HCP5	6	31368479	31445283	-5.59283	2.23e-08	1.67473e-05
Breast_Mammary_Tissue	SLC22A5	5	131705444	131731306	5.52762	3.25e-08	1.573e-05
Minor_Salivary_Gland	C6orf15	6	31079000	31080336	5.3573	8.45e-08	1.56325e-05
Pituitary	FLOT1	6	30695486	30710510	5.50705	3.65e-08	1.54395e-05
Stomach	SLC22A5	5	131705444	131731306	5.4988	3.82e-08	1.52036e-05
Testis	APOM	6	31623248	31625987	-5.62005	1.91e-08	1.48598e-05
Artery_Aorta	RP11-690G19.3	17	37408897	37410550	-5.5875	2.3e-08	1.4283e-05
Stomach	PSMB9	6	32821938	32827362	5.51146	3.56e-08	1.41688e-05
Adipose_Subcutaneous	NOTCH4	6	32162620	32191844	-5.61505	1.97e-08	1.41446e-05
Prostate	C4A	6	31949801	31970458	-5.45888	4.79e-08	1.40826e-05
Liver	AGPAT1	6	32136059	32145873	5.45245	4.97e-08	1.38166e-05
Small_Intestine_Terminal_Ileum	C4A	6	31949801	31970458	-5.46057	4.75e-08	1.37275e-05
Ovary	MIR3936	5	131701182	131701291	5.4474	5.11e-08	1.35415e-05
Thyroid	HLA-DRA	6	32407619	32412823	-5.6592	1.52e-08	1.34368e-05
Cells_Transformed_fibroblasts	MICB	6	31462658	31478901	5.60974	2.03e-08	1.32153e-05
Stomach	MED24	17	38175350	38217468	-5.5248	3.3e-08	1.3134e-05
Cells_Transformed_fibroblasts	Y_RNA	6	31369929	31370027	5.61248	1.99e-08	1.29549e-05
Adipose_Subcutaneous	XXbac-BPG254F23.6	6	32630131	32630227	-5.63015	1.8e-08	1.2924e-05
Small_Intestine_Terminal_Ileum	CLEC16A	16	11038345	11276046	-5.47448	4.39e-08	1.26871e-05
Artery_Aorta	RNF5	6	32146131	32151657	-5.61	2.03e-08	1.26063e-05
Skin_Not_Sun_Exposed_Suprapubic	AC087491.2	17	37775866	37778766	-5.63461	1.75e-08	1.1095e-05
Prostate	PPP1R18	6	30644166	30655672	-5.50705	3.65e-08	1.0731e-05
Liver	TNXA	6	31976391	31980249	-5.51647	3.46e-08	9.6188e-06
Colon_Sigmoid	ORMDL3	17	38077294	38083854	5.61267	1.99e-08	9.0744e-06
Spleen	PGAP3	17	37827375	37853050	5.5972	2.18e-08	8.9816e-06
Artery_Aorta	RP11-876N24.5	16	11032743	11033901	-5.68723	1.29e-08	8.0109e-06
Adrenal_Gland	C4A	6	31949801	31970458	-5.61343	1.98e-08	7.8606e-06
Esophagus_Mucosa	RAD50	5	131891711	131980313	-5.71754	1.08e-08	7.7328e-06
Thyroid	IL1RL2	2	102803433	102856462	5.75421	8.7e-09	7.6908e-06
Spleen	HLA-DQB1-AS1	6	32628132	32628506	-5.62606	1.84e-08	7.5808e-06
Brain_Cerebellum	C4A	6	31949801	31970458	-5.67635	1.38e-08	7.1898e-06
Heart_Left_Ventricle	NDFIP1	5	141488070	141534005	5.66	1.48e-08	7.1188e-06
Esophagus_Mucosa	AGER	6	32148745	32152101	5.7337	9.82e-09	7.03112e-06
Heart_Atrial_Appendage	MSL1	17	38278551	38293042	-5.68914	1.28e-08	6.8608e-06
Thyroid	AC007278.3	2	103055173	103056935	-5.7787	7.53e-09	6.65652e-06
Minor_Salivary_Gland	TNXA	6	31976391	31980249	-5.511	3.57e-08	6.6045e-06
Artery_Coronary	TCF19	6	31126319	31131992	5.59297	2.23e-08	6.5339e-06
Adipose_Visceral_Omentum	NOTCH4	6	32162620	32191844	-5.7041	1.17e-08	6.5286e-06
Small_Intestine_Terminal_Ileum	HLA-DRB5	6	32485120	32498064	-5.59198	2.24e-08	6.4736e-06
Artery_Aorta	AC007278.3	2	103055173	103056935	-5.72634	1.03e-08	6.3963e-06
Muscle_Skeletal	SOCS1	16	11348262	11350036	-5.73869	9.54e-09	6.35364e-06
Cells_Transformed_fibroblasts	SLC22A4	5	131630136	131679899	-5.74641	9.12e-09	5.93712e-06
Lung	NOTCH4	6	32162620	32191844	-5.77661	7.62e-09	5.58546e-06
Brain_Nucleus_accumbens_basal_ganglia	XXbac-BPG154L12.4	6	32223488	32233615	-5.6183	1.93e-08	5.5198e-06
Pancreas	SLC22A5	5	131705444	131731306	5.72303	1.05e-08	5.376e-06
Nerve_Tibial	UHRF2	9	6413151	6507054	5.819	5.92e-09	5.20368e-06
Artery_Aorta	C4A	6	31949801	31970458	-5.78	7.65e-09	4.75065e-06
Brain_Cerebellum	HLA-DMB	6	32902406	32908847	5.74995	8.93e-09	4.65253e-06
Skin_Sun_Exposed_Lower_leg	SLC22A5	5	131705444	131731306	5.81863	5.93e-09	4.49494e-06
Artery_Aorta	AGER	6	32148745	32152101	5.79	7.21e-09	4.47741e-06
Stomach	APOM	6	31623248	31625987	-5.71176	1.12e-08	4.4576e-06
Colon_Transverse	SLC22A5	5	131705444	131731306	5.7684	8e-09	4e-06
Brain_Frontal_Cortex_BA9	HLA-DRB5	6	32485120	32498064	-5.69034	1.27e-08	3.8862e-06
Spleen	TMEM232	5	109624934	110074657	5.75134	8.85e-09	3.6462e-06
Brain_Caudate_basal_ganglia	HLA-DRB5	6	32485120	32498064	-5.7236	1.04e-08	3.5568e-06
Whole_Blood	ATP6V1G2	6	31512239	31514625	5.81546	6.05e-09	3.4001e-06
Esophagus_Muscularis	TSLP	5	110405760	110413722	5.85891	4.66e-09	3.3319e-06
Esophagus_Muscularis	HLA-DMA	6	32916390	32936871	5.86	4.61e-09	3.29615e-06
Nerve_Tibial	FLOT1	6	30695486	30710510	5.89675	3.71e-09	3.26109e-06
Adrenal_Gland	AC007278.3	2	103055173	103056935	-5.77452	7.72e-09	3.06484e-06
Skin_Sun_Exposed_Lower_leg	SLC25A46	5	110073837	110100857	-5.88347	4.02e-09	3.04716e-06
Uterus	STK19	6	31938943	31949228	5.65325	1.57e-08	3.0301e-06
Artery_Tibial	ARL5C	17	37313147	37323318	5.89504	3.75e-09	2.81625e-06
Brain_Caudate_basal_ganglia	BTNL2	6	32361740	32374905	-5.7794	7.5e-09	2.565e-06
Thyroid	RP11-396B14.2	16	11290034	11318373	5.95344	2.63e-09	2.32492e-06
Whole_Blood	SLC25A46	5	110073837	110100857	-5.8835	4.02e-09	2.25924e-06
Esophagus_Gastroesophageal_Junction	HLA-DQB1-AS1	6	32628132	32628506	-5.8449	5.07e-09	2.20545e-06
Nerve_Tibial	AGER	6	32148745	32152101	5.9618	2.49e-09	2.18871e-06
Esophagus_Muscularis	PPP1R18	6	30644166	30655672	-5.93	2.98e-09	2.1307e-06
Colon_Transverse	SLC25A46	5	110073837	110100857	-5.8835	4.02e-09	2.01e-06
Heart_Left_Ventricle	GPANK1	6	31629006	31634060	-5.88088	4.08e-09	1.96248e-06
Spleen	XXbac-BPG254F23.6	6	32630131	32630227	-5.85567	4.75e-09	1.957e-06
Adipose_Subcutaneous	MED24	17	38175350	38217468	-5.95	2.62e-09	1.88116e-06
Pancreas	HLA-B	6	31321649	31324219	5.9141	3.34e-09	1.71008e-06
Nerve_Tibial	XXbac-BPG254F23.6	6	32630131	32630227	-6.00881	1.87e-09	1.64373e-06
Artery_Aorta	CYP21A2	6	32006042	32009447	5.95	2.64e-09	1.63944e-06
Skin_Sun_Exposed_Lower_leg	MED24	17	38175350	38217468	-5.99074	2.09e-09	1.58422e-06
Esophagus_Gastroesophageal_Junction	SLC22A5	5	131705444	131731306	5.9029	3.57e-09	1.55295e-06
Spleen	HLA-DOA	6	32971955	32977389	5.89744	3.69e-09	1.52028e-06
Colon_Transverse	GNGT2	17	47280153	47286762	5.936	2.92e-09	1.46e-06
Thyroid	SLC22A5	5	131705444	131731306	6.03095	1.63e-09	1.44092e-06
Cells_Transformed_fibroblasts	CYP21A2	6	32006042	32009447	5.9858	2.15e-09	1.39965e-06
Skin_Not_Sun_Exposed_Suprapubic	NDFIP1	5	141488070	141534005	5.98259	2.2e-09	1.3948e-06
Adipose_Visceral_Omentum	TSLP	5	110405760	110413722	5.96496	2.45e-09	1.3671e-06
Lung	SLC22A5	5	131705444	131731306	6.0117	1.84e-09	1.34872e-06
Esophagus_Mucosa	SLC22A5	5	131705444	131731306	6.01174	1.84e-09	1.31744e-06
Breast_Mammary_Tissue	HLA-DRB9	6	32427598	32441277	5.96867	2.39e-09	1.15676e-06
Brain_Cortex	NOTCH4	6	32162620	32191844	-5.93213	2.99e-09	1.10331e-06
Adipose_Visceral_Omentum	RP11-876N24.5	16	11032743	11033901	-6.00251	1.94e-09	1.08252e-06
Stomach	HLA-DQB1-AS1	6	32628132	32628506	-5.95137	2.66e-09	1.05868e-06
Testis	WDR36	5	110427414	110466200	-6.06026	1.36e-09	1.05808e-06
Whole_Blood	SLC22A5	5	131705444	131731306	6.0117	1.84e-09	1.03408e-06
Artery_Aorta	ATF6B	6	32083112	32096030	6.03	1.62e-09	1.00602e-06
Esophagus_Muscularis	HLA-DQB1-AS1	6	32628132	32628506	-6.06	1.33e-09	9.5095e-07
Cells_Transformed_fibroblasts	SLC25A46	5	110073837	110100857	6.06913	1.29e-09	8.3979e-07
Stomach	ORMDL3	17	38077294	38083854	-6.0002	1.97e-09	7.8406e-07
Spleen	SLC22A5	5	131705444	131731306	6.01174	1.84e-09	7.5808e-07
Skin_Not_Sun_Exposed_Suprapubic	RAD50	5	131891711	131980313	-6.10532	1.03e-09	6.5302e-07
Uterus	CTD-2206N4.4	17	37213272	37269443	-5.9235	3.15e-09	6.0795e-07
Brain_Hippocampus	MED24	17	38175350	38217468	5.96299	2.48e-09	5.9272e-07
Testis	MED24	17	38175350	38217468	-6.18	6.58e-10	5.11924e-07
Skin_Sun_Exposed_Lower_leg	C4A	6	31949801	31970458	-6.18	6.42e-10	4.86636e-07
Cells_EBV-transformed_lymphocytes	HLA-DRB9	6	32427598	32441277	6.0106	1.85e-09	4.7175e-07
Esophagus_Mucosa	CASC3	17	38296576	38328436	6.18	6.34e-10	4.53944e-07
Artery_Tibial	TSLP	5	110405760	110413722	6.19183	5.95e-10	4.46845e-07
Liver	MICB	6	31462658	31478901	6.0395	1.55e-09	4.309e-07
Brain_Cerebellum	HLA-B	6	31321649	31324219	6.14835	7.83e-10	4.07943e-07
Adipose_Visceral_Omentum	IL18R1	2	102972389	103015218	6.17038	6.81e-10	3.79998e-07
Artery_Aorta	TSLP	5	110405760	110413722	6.18758	6.11e-10	3.79431e-07
Colon_Transverse	NOTCH4	6	32162620	32191844	-6.15711	7.41e-10	3.705e-07
Brain_Cerebellum	NOTCH4	6	32162620	32191844	-6.1693	6.86e-10	3.57406e-07
Uterus	AC007278.3	2	103055173	103056935	-6.01018	1.85e-09	3.5705e-07
Skin_Sun_Exposed_Lower_leg	AGER	6	32148745	32152101	6.24	4.48e-10	3.39584e-07
Breast_Mammary_Tissue	CASC3	17	38296576	38328436	6.17	6.77e-10	3.27668e-07
Brain_Nucleus_accumbens_basal_ganglia	IL13	5	131991955	131996802	-6.09114	1.12e-09	3.2032e-07
Artery_Coronary	HLA-DQB1-AS1	6	32628132	32628506	-6.09895	1.07e-09	3.1351e-07
Thyroid	FBXL20	17	37415384	37558776	-6.28	3.45e-10	3.0498e-07
Colon_Sigmoid	TSLP	5	110405760	110413722	6.174	6.66e-10	3.03696e-07
Cells_Transformed_fibroblasts	IL33	9	6215805	6257983	-6.247	4.18e-10	2.72118e-07
Nerve_Tibial	STARD3	17	37793318	37819737	6.3	3.02e-10	2.65458e-07
Skin_Not_Sun_Exposed_Suprapubic	SLC22A5	5	131705444	131731306	6.26291	3.78e-10	2.39652e-07
Artery_Tibial	SLC22A5	5	131705444	131731306	6.29481	3.08e-10	2.31308e-07
Thyroid	CLEC16A	16	11038345	11276046	6.32595	2.52e-10	2.22768e-07
Muscle_Skeletal	NDFIP1	5	141488070	141534005	6.2912	3.15e-10	2.0979e-07
Uterus	MED24	17	38175350	38217468	-6.1009	1.05e-09	2.0265e-07
Cells_Transformed_fibroblasts	TSLP	5	110405760	110413722	6.32753	2.49e-10	1.62099e-07
Heart_Left_Ventricle	HLA-DQB1-AS1	6	32628132	32628506	-6.28339	3.31e-10	1.59211e-07
Thyroid	TSLP	5	110405760	110413722	6.3959	1.6e-10	1.4144e-07
Brain_Anterior_cingulate_cortex_BA24	HLA-DRB5	6	32485120	32498064	-6.22909	4.69e-10	1.28037e-07
Colon_Transverse	TSLP	5	110405760	110413722	6.3275	2.49e-10	1.245e-07
Pituitary	MICB	6	31462658	31478901	6.30931	2.8e-10	1.1844e-07
Skin_Not_Sun_Exposed_Suprapubic	HLA-DQB1-AS1	6	32628132	32628506	-6.38	1.8e-10	1.1412e-07
Small_Intestine_Terminal_Ileum	HLA-DRB9	6	32427598	32441277	6.25943	3.86e-10	1.11554e-07
Brain_Cerebellar_Hemisphere	TSLP	5	110405760	110413722	6.32753	2.49e-10	1.0707e-07
Cells_EBV-transformed_lymphocytes	IL1R1	2	102681004	102796334	-6.26162	3.81e-10	9.7155e-08
Pancreas	NOTCH4	6	32162620	32191844	-6.3745	1.84e-10	9.4208e-08
Testis	TSLP	5	110405760	110413722	-6.46851	9.9e-11	7.7022e-08
Thyroid	HLA-DRB6	6	32520490	32527799	6.4961	8.24e-11	7.28416e-08
Breast_Mammary_Tissue	FBXL20	17	37415384	37558776	-6.41	1.48e-10	7.1632e-08
Testis	CLEC16A	16	11038345	11276046	-6.48646	8.79e-11	6.83862e-08
Brain_Cerebellum	TAP2	6	32789610	32806557	6.42569	1.31e-10	6.8251e-08
Lung	CLEC16A	16	11038345	11276046	6.4903	8.56e-11	6.27448e-08
Brain_Hippocampus	TSLP	5	110405760	110413722	6.3275	2.49e-10	5.9511e-08
Colon_Transverse	HLA-DQB1-AS1	6	32628132	32628506	-6.445	1.16e-10	5.8e-08
Brain_Hypothalamus	TSLP	5	110405760	110413722	6.32753	2.49e-10	5.7519e-08
Nerve_Tibial	TSLP	5	110405760	110413722	6.53116	6.53e-11	5.73987e-08
Pancreas	HLA-DQB1-AS1	6	32628132	32628506	-6.4676	9.96e-11	5.09952e-08
Nerve_Tibial	AGPAT1	6	32136059	32145873	6.55397	5.6e-11	4.9224e-08
Brain_Spinal_cord_cervical_c-1	TSLP	5	110405760	110413722	6.3275	2.49e-10	4.8804e-08
Brain_Caudate_basal_ganglia	TSLP	5	110405760	110413722	6.41358	1.42e-10	4.8564e-08
Brain_Substantia_nigra	TSLP	5	110405760	110413722	6.3275	2.49e-10	4.4571e-08
Esophagus_Mucosa	TSLP	5	110405760	110413722	6.53947	6.17e-11	4.41772e-08
Vagina	NOTCH4	6	32162620	32191844	-6.36369	1.97e-10	4.0779e-08
Brain_Nucleus_accumbens_basal_ganglia	TSLP	5	110405760	110413722	6.41358	1.42e-10	4.0612e-08
Adipose_Subcutaneous	TSLP	5	110405760	110413722	6.56071	5.36e-11	3.84848e-08
Muscle_Skeletal	PDLIM4	5	131593364	131609147	6.5556	5.54e-11	3.68964e-08
Brain_Putamen_basal_ganglia	TSLP	5	110405760	110413722	6.4136	1.42e-10	3.4648e-08
Skin_Sun_Exposed_Lower_leg	STARD3	17	37793318	37819737	6.58553	4.53e-11	3.43374e-08
Breast_Mammary_Tissue	TSLP	5	110405760	110413722	6.52317	6.88e-11	3.32992e-08
Brain_Hypothalamus	HLA-DRB6	6	32520490	32527799	6.42398	1.33e-10	3.0723e-08
Esophagus_Muscularis	IRF1	5	131817301	131826490	-6.62585	3.45e-11	2.46675e-08
Esophagus_Mucosa	C4A	6	31949801	31970458	-6.6268	3.43e-11	2.45588e-08
Stomach	AC007278.3	2	103055173	103056935	-6.5448	5.96e-11	2.37208e-08
Brain_Nucleus_accumbens_basal_ganglia	PGAP3	17	37827375	37853050	6.4955	8.28e-11	2.36808e-08
Adipose_Subcutaneous	HLA-DRB6	6	32520490	32527799	6.63337	3.28e-11	2.35504e-08
Liver	IL18R1	2	102972389	103015218	6.5167	7.19e-11	1.99882e-08
Pituitary	MED24	17	38175350	38217468	-6.58373	4.59e-11	1.94157e-08
Brain_Nucleus_accumbens_basal_ganglia	HLA-DRB6	6	32520490	32527799	6.5339	6.41e-11	1.83326e-08
Vagina	HLA-DRB6	6	32520490	32527799	6.49342	8.39e-11	1.73673e-08
Pituitary	HLA-DRB6	6	32520490	32527799	6.60614	3.94e-11	1.66662e-08
Lung	AC007278.3	2	103055173	103056935	-6.7109	1.93e-11	1.41469e-08
Adipose_Subcutaneous	AC007278.3	2	103055173	103056935	-6.7109	1.93e-11	1.38574e-08
Esophagus_Mucosa	AC007278.3	2	103055173	103056935	-6.7109	1.93e-11	1.38188e-08
Esophagus_Muscularis	AC007278.3	2	103055173	103056935	-6.7109	1.93e-11	1.37995e-08
Nerve_Tibial	IL18R1	2	102972389	103015218	6.74926	1.49e-11	1.30971e-08
Muscle_Skeletal	AC007278.3	2	103055173	103056935	-6.7109	1.93e-11	1.28538e-08
Skin_Not_Sun_Exposed_Suprapubic	ORMDL3	17	38077294	38083854	6.7046	2.02e-11	1.28068e-08
Skin_Not_Sun_Exposed_Suprapubic	AC116366.6	5	131804582	131808735	-6.71053	1.94e-11	1.22996e-08
Pituitary	HLA-DQB1-AS1	6	32628132	32628506	-6.65423	2.85e-11	1.20555e-08
Small_Intestine_Terminal_Ileum	HLA-DRB6	6	32520490	32527799	6.60146	4.07e-11	1.17623e-08
Brain_Frontal_Cortex_BA9	HLA-DRB6	6	32520490	32527799	6.61011	3.84e-11	1.17504e-08
Whole_Blood	AC007278.3	2	103055173	103056935	-6.7109	1.93e-11	1.08466e-08
Esophagus_Mucosa	SLC25A46	5	110073837	110100857	-6.75056	1.47e-11	1.05252e-08
Lung	AC007248.7	2	103027703	103028568	6.76199	1.36e-11	9.9688e-09
Pancreas	HLA-DRB1	6	32546546	32557625	-6.7141	1.89e-11	9.6768e-09
Esophagus_Muscularis	GSDMB	17	38060848	38074903	6.76458	1.34e-11	9.581e-09
Breast_Mammary_Tissue	AC007278.3	2	103055173	103056935	-6.7109	1.93e-11	9.3412e-09
Heart_Left_Ventricle	AC007278.3	2	103055173	103056935	-6.7109	1.93e-11	9.2833e-09
Esophagus_Gastroesophageal_Junction	AC007278.3	2	103055173	103056935	-6.7109	1.93e-11	8.3955e-09
Nerve_Tibial	MED24	17	38175350	38217468	-6.82	9.43e-12	8.28897e-09
Artery_Tibial	GSDMB	17	38060848	38074903	6.80693	9.97e-12	7.48747e-09
Adipose_Subcutaneous	HLA-DRB9	6	32427598	32441277	6.81321	9.54e-12	6.84972e-09
Skin_Sun_Exposed_Lower_leg	HLA-DQB1-AS1	6	32628132	32628506	-6.82	8.85e-12	6.7083e-09
Skin_Not_Sun_Exposed_Suprapubic	CYP21A2	6	32006042	32009447	6.81	1e-11	6.34e-09
Artery_Coronary	TSLP	5	110405760	110413722	6.69472	2.16e-11	6.3288e-09
Esophagus_Gastroesophageal_Junction	TSLP	5	110405760	110413722	6.7589	1.39e-11	6.0465e-09
Heart_Atrial_Appendage	AC007278.3	2	103055173	103056935	-6.7946	1.09e-11	5.8424e-09
Prostate	AC007278.3	2	103055173	103056935	-6.7109	1.93e-11	5.6742e-09
Small_Intestine_Terminal_Ileum	AC007278.3	2	103055173	103056935	-6.7109	1.93e-11	5.5777e-09
Whole_Blood	AC116366.6	5	131804582	131808735	-6.8096	9.79e-12	5.50198e-09
Colon_Transverse	AC007278.3	2	103055173	103056935	-6.79864	1.06e-11	5.3e-09
Nerve_Tibial	RP11-690G19.3	17	37408897	37410550	-6.88	5.89e-12	5.17731e-09
Adrenal_Gland	TAP2	6	32789610	32806557	-6.78267	1.18e-11	4.6846e-09
Breast_Mammary_Tissue	RP11-876N24.5	16	11032743	11033901	-6.8126	9.58e-12	4.63672e-09
Lung	HLA-DQB1-AS1	6	32628132	32628506	-6.88758	5.67e-12	4.15611e-09
Liver	AC007278.3	2	103055173	103056935	-6.7493	1.49e-11	4.1422e-09
Artery_Tibial	HLA-DRB6	6	32520490	32527799	6.91043	4.83e-12	3.62733e-09
Minor_Salivary_Gland	HLA-DRB6	6	32520490	32527799	6.7175	1.85e-11	3.4225e-09
Brain_Cortex	GSDMB	17	38060848	38074903	6.82547	8.76e-12	3.23244e-09
Whole_Blood	HLA-DRB6	6	32520490	32527799	6.89496	5.39e-12	3.02918e-09
Muscle_Skeletal	HLA-DRB6	6	32520490	32527799	6.95793	3.45e-12	2.2977e-09
Brain_Cerebellum	TSLP	5	110405760	110413722	6.9302	4.2e-12	2.1882e-09
Adrenal_Gland	PRRT1	6	32116136	32121621	6.90329	5.08e-12	2.01676e-09
Liver	GRB7	17	37894180	37903544	-6.85837	6.96e-12	1.93488e-09
Vagina	PPP1R1B	17	37782993	37792879	-6.8191	9.16e-12	1.89612e-09
Artery_Coronary	HLA-DRB6	6	32520490	32527799	6.87528	6.19e-12	1.81367e-09
Thyroid	HLA-DQB1-AS1	6	32628132	32628506	-7.0405	1.91e-12	1.68844e-09
Brain_Cortex	HLA-DQB1	6	32627244	32636160	-6.92608	4.33e-12	1.59777e-09
Heart_Atrial_Appendage	HLA-DRB6	6	32520490	32527799	6.98	2.98e-12	1.59728e-09
Breast_Mammary_Tissue	HLA-DRB6	6	32520490	32527799	6.96466	3.29e-12	1.59236e-09
Artery_Aorta	HLA-DRB6	6	32520490	32527799	7.01	2.47e-12	1.53387e-09
Testis	CTC-551A13.1	5	110306650	110344598	-7.08305	1.41e-12	1.09698e-09
Heart_Left_Ventricle	HLA-DRB6	6	32520490	32527799	7.01766	2.26e-12	1.08706e-09
Cells_EBV-transformed_lymphocytes	NOTCH4	6	32162620	32191844	6.9614	3.37e-12	8.5935e-10
Brain_Anterior_cingulate_cortex_BA24	TSLP	5	110405760	110413722	6.98494	2.85e-12	7.7805e-10
Nerve_Tibial	HLA-DRB6	6	32520490	32527799	7.15289	8.5e-13	7.4715e-10
Brain_Cerebellar_Hemisphere	HLA-DRB6	6	32520490	32527799	7.05751	1.7e-12	7.31e-10
Pancreas	HLA-DRB6	6	32520490	32527799	7.0913	1.33e-12	6.8096e-10
Testis	IL13	5	131991955	131996802	-7.15234	8.53e-13	6.63634e-10
Colon_Sigmoid	HLA-DQB1-AS1	6	32628132	32628506	-7.0886	1.36e-12	6.2016e-10
Nerve_Tibial	PNMT	17	37824234	37826728	7.18	6.99e-13	6.14421e-10
Esophagus_Gastroesophageal_Junction	HLA-DRB6	6	32520490	32527799	7.0917	1.32e-12	5.742e-10
Lung	HLA-DRB9	6	32427598	32441277	7.19816	6.1e-13	4.4713e-10
Artery_Tibial	MED24	17	38175350	38217468	-7.21194	5.52e-13	4.14552e-10
Skin_Sun_Exposed_Lower_leg	HLA-DRB6	6	32520490	32527799	7.23	4.85e-13	3.6763e-10
Esophagus_Muscularis	CTD-2267D19.3	17	38516907	38520945	7.22553	4.99e-13	3.56785e-10
Adipose_Subcutaneous	IL18R1	2	102972389	103015218	7.23441	4.68e-13	3.36024e-10
Thyroid	RP11-387H17.4	17	38083995	38095854	-7.27	3.61e-13	3.19124e-10
Lung	HLA-DRB6	6	32520490	32527799	7.2444	4.34e-13	3.18122e-10
Nerve_Tibial	RP11-387H17.4	17	38083995	38095854	-7.27	3.61e-13	3.17319e-10
Stomach	IL1R1	2	102681004	102796334	7.1684	7.59e-13	3.02082e-10
Artery_Tibial	FBXL20	17	37415384	37558776	-7.26342	3.77e-13	2.83127e-10
Artery_Tibial	RP11-387H17.4	17	38083995	38095854	-7.2696	3.61e-13	2.71111e-10
Colon_Sigmoid	HLA-DRB6	6	32520490	32527799	7.2078	5.69e-13	2.59464e-10
Esophagus_Muscularis	RP11-387H17.4	17	38083995	38095854	-7.2696	3.61e-13	2.58115e-10
Brain_Caudate_basal_ganglia	HLA-DRB6	6	32520490	32527799	7.1783	7.06e-13	2.41452e-10
Artery_Aorta	RP11-387H17.4	17	38083995	38095854	-7.2696	3.61e-13	2.24181e-10
Spleen	CSF3	17	38171614	38174066	7.222	5.12e-13	2.10944e-10
Heart_Left_Ventricle	PNMT	17	37824234	37826728	7.25953	3.88e-13	1.86628e-10
Adipose_Visceral_Omentum	HLA-DRB6	6	32520490	32527799	7.2805	3.33e-13	1.85814e-10
Colon_Transverse	RP11-387H17.4	17	38083995	38095854	-7.2696	3.61e-13	1.805e-10
Breast_Mammary_Tissue	RP11-387H17.4	17	38083995	38095854	-7.27	3.61e-13	1.74724e-10
Heart_Left_Ventricle	RP11-387H17.4	17	38083995	38095854	-7.2696	3.61e-13	1.73641e-10
Prostate	HLA-DRB6	6	32520490	32527799	7.20633	5.75e-13	1.6905e-10
Brain_Amygdala	HLA-DRB6	6	32520490	32527799	7.1241	1.05e-12	1.68e-10
Skin_Sun_Exposed_Lower_leg	IL18RAP	2	103035149	103069025	7.3355	2.21e-13	1.67518e-10
Breast_Mammary_Tissue	MED24	17	38175350	38217468	-7.29	3.22e-13	1.55848e-10
Skin_Not_Sun_Exposed_Suprapubic	HLA-DRB6	6	32520490	32527799	7.33	2.33e-13	1.47722e-10
Stomach	RP11-387H17.4	17	38083995	38095854	-7.2696	3.61e-13	1.43678e-10
Adrenal_Gland	ORMDL3	17	38077294	38083854	7.2696	3.61e-13	1.43317e-10
Uterus	HLA-DRB6	6	32520490	32527799	7.19481	6.25e-13	1.20625e-10
Spleen	AC007278.3	2	103055173	103056935	-7.2981	2.92e-13	1.20304e-10
Esophagus_Mucosa	PPP1R1B	17	37782993	37792879	-7.38	1.61e-13	1.15276e-10
Thyroid	SMAD3	15	67356101	67487533	-7.42321	1.14e-13	1.00776e-10
Brain_Anterior_cingulate_cortex_BA24	HLA-DRB6	6	32520490	32527799	7.2691	3.62e-13	9.8826e-11
Muscle_Skeletal	MED24	17	38175350	38217468	7.38914	1.48e-13	9.8568e-11
Muscle_Skeletal	RP11-387H17.4	17	38083995	38095854	-7.39052	1.46e-13	9.7236e-11
Liver	HLA-DRB6	6	32520490	32527799	7.27619	3.43e-13	9.5354e-11
Brain_Putamen_basal_ganglia	HLA-DRB6	6	32520490	32527799	7.28633	3.19e-13	7.7836e-11
Testis	HLA-DRB6	6	32520490	32527799	7.45287	9.13e-14	7.10314e-11
Brain_Substantia_nigra	HLA-DRB6	6	32520490	32527799	7.2827	3.27e-13	5.8533e-11
Thyroid	HLA-DRB9	6	32427598	32441277	7.5128	5.79e-14	5.11836e-11
Nerve_Tibial	CSF3	17	38171614	38174066	7.54	4.55e-14	3.99945e-11
Brain_Cortex	MED24	17	38175350	38217468	7.43284	1.06e-13	3.9114e-11
Brain_Spinal_cord_cervical_c-1	HLA-DRB6	6	32520490	32527799	7.3531	1.94e-13	3.8024e-11
Thyroid	HCG23	6	32358287	32361463	7.5563	4.15e-14	3.6686e-11
Esophagus_Mucosa	HLA-DRB6	6	32520490	32527799	7.5628	3.95e-14	2.8282e-11
Breast_Mammary_Tissue	NOTCH4	6	32162620	32191844	-7.53044	5.06e-14	2.44904e-11
Artery_Tibial	HLA-DRB1	6	32546546	32557625	-7.60013	2.96e-14	2.22296e-11
Colon_Transverse	HLA-DRB6	6	32520490	32527799	7.55901	4.06e-14	2.03e-11
Esophagus_Muscularis	MED24	17	38175350	38217468	-7.61022	2.74e-14	1.9591e-11
Brain_Caudate_basal_ganglia	AC007278.3	2	103055173	103056935	-7.52522	5.26e-14	1.79892e-11
Esophagus_Muscularis	HLA-DRB6	6	32520490	32527799	7.63	2.37e-14	1.69455e-11
Liver	MED24	17	38175350	38217468	-7.53341	4.94e-14	1.37332e-11
Adrenal_Gland	HLA-DRB6	6	32520490	32527799	7.58846	3.24e-14	1.28628e-11
Thyroid	RP11-690G19.3	17	37408897	37410550	-7.71	1.28e-14	1.13152e-11
Colon_Transverse	FBXL20	17	37415384	37558776	-7.6482	2.04e-14	1.02e-11
Whole_Blood	HLA-DRB1	6	32546546	32557625	-7.67691	1.63e-14	9.1606e-12
Nerve_Tibial	HLA-DRB9	6	32427598	32441277	7.75643	8.74e-15	7.68246e-12
Testis	HLA-DMA	6	32916390	32936871	7.74561	9.51e-15	7.39878e-12
Vagina	MED24	17	38175350	38217468	-7.5766	3.55e-14	7.3485e-12
Adrenal_Gland	GSDMB	17	38060848	38074903	7.71986	1.16e-14	4.6052e-12
Esophagus_Muscularis	IL33	9	6215805	6257983	7.79796	6.29e-15	4.49735e-12
Adipose_Visceral_Omentum	AC007278.3	2	103055173	103056935	-7.77217	7.72e-15	4.30776e-12
Artery_Aorta	HLA-DRB9	6	32427598	32441277	7.8	6.34e-15	3.93714e-12
Brain_Cortex	RAPGEFL1	17	38333263	38351908	-7.73388	1.04e-14	3.8376e-12
Pituitary	PSMB9	6	32821938	32827362	7.76575	8.12e-15	3.43476e-12
Esophagus_Mucosa	HLA-DQB1-AS1	6	32628132	32628506	-7.8569	3.94e-15	2.82104e-12
Esophagus_Mucosa	MED24	17	38175350	38217468	-7.94	2.1e-15	1.5036e-12
Brain_Frontal_Cortex_BA9	HLA-DQB2	6	32723875	32731311	7.85649	3.95e-15	1.2087e-12
Nerve_Tibial	HLA-DRB1	6	32546546	32557625	-8.015	1.1e-15	9.669e-13
Adipose_Subcutaneous	GSDMB	17	38060848	38074903	-8	1.21e-15	8.6878e-13
Cells_Transformed_fibroblasts	STARD3	17	37793318	37819737	8.00262	1.22e-15	7.9422e-13
Spleen	HLA-DRB6	6	32520490	32527799	7.95589	1.78e-15	7.3336e-13
Brain_Caudate_basal_ganglia	HCG23	6	32358287	32361463	7.9553	1.79e-15	6.1218e-13
Breast_Mammary_Tissue	HLA-DRB1	6	32546546	32557625	-8.01453	1.11e-15	5.3724e-13
Stomach	HLA-DRB6	6	32520490	32527799	8.07239	6.89e-16	2.74222e-13
Artery_Aorta	MED24	17	38175350	38217468	-8.13849	4e-16	2.484e-13
Artery_Tibial	IL18R1	2	102972389	103015218	8.17709	2.91e-16	2.18541e-13
Adipose_Visceral_Omentum	HLA-DQB1-AS1	6	32628132	32628506	-8.1643	3.23e-16	1.80234e-13
Whole_Blood	AC007248.6	2	102866317	102866715	-8.1804	2.83e-16	1.59046e-13
Adrenal_Gland	MED24	17	38175350	38217468	-8.13849	4e-16	1.588e-13
Nerve_Tibial	GSDMB	17	38060848	38074903	8.24	1.73e-16	1.52067e-13
Thyroid	HLA-DRB1	6	32546546	32557625	-8.2563	1.5e-16	1.326e-13
Esophagus_Mucosa	HLA-DRB1	6	32546546	32557625	-8.2367	1.77e-16	1.26732e-13
Small_Intestine_Terminal_Ileum	HLA-DQB1-AS1	6	32628132	32628506	-8.1345	4.14e-16	1.19646e-13
Artery_Coronary	MED24	17	38175350	38217468	-8.13849	4e-16	1.172e-13
Heart_Atrial_Appendage	HLA-DRB1	6	32546546	32557625	-8.23	1.85e-16	9.916e-14
Esophagus_Mucosa	PSMD3	17	38137050	38154213	8.3	1.03e-16	7.3748e-14
Cells_Transformed_fibroblasts	RP11-387H17.6	17	38168479	38170958	-8.30069	1.04e-16	6.7704e-14
Brain_Nucleus_accumbens_basal_ganglia	GSDMB	17	38060848	38074903	8.22111	2.02e-16	5.7772e-14
Ovary	ORMDL3	17	38077294	38083854	8.22715	1.92e-16	5.088e-14
Skin_Sun_Exposed_Lower_leg	HLA-DQA1	6	32595956	32611429	-8.36	6.13e-17	4.64654e-14
Spleen	MED24	17	38175350	38217468	-8.3007	1.04e-16	4.2848e-14
Esophagus_Gastroesophageal_Junction	MED24	17	38175350	38217468	-8.33613	7.68e-17	3.3408e-14
Colon_Transverse	IL18R1	2	102972389	103015218	8.35367	6.62e-17	3.31e-14
Thyroid	PSMD3	17	38137050	38154213	-8.44	3.11e-17	2.74924e-14
Adipose_Subcutaneous	HLA-DRB1	6	32546546	32557625	-8.45013	2.91e-17	2.08938e-14
Ovary	MED24	17	38175350	38217468	-8.33613	7.68e-17	2.0352e-14
Skin_Not_Sun_Exposed_Suprapubic	HLA-DQA1	6	32595956	32611429	-8.44	3.07e-17	1.94638e-14
Ovary	HLA-DRB6	6	32520490	32527799	8.34267	7.26e-17	1.9239e-14
Muscle_Skeletal	TSLP	5	110405760	110413722	8.4523	2.86e-17	1.90476e-14
Whole_Blood	MED24	17	38175350	38217468	-8.44	3.11e-17	1.74782e-14
Brain_Substantia_nigra	RAPGEFL1	17	38333263	38351908	-8.33102	8.02e-17	1.43558e-14
Skin_Not_Sun_Exposed_Suprapubic	PPP1R1B	17	37782993	37792879	-8.49807	1.93e-17	1.22362e-14
Artery_Aorta	PGAP3	17	37827375	37853050	8.49807	1.93e-17	1.19853e-14
Stomach	STARD3	17	37793318	37819737	8.5126	1.7e-17	6.766e-15
Lung	HLA-DRB1	6	32546546	32557625	-8.58343	9.21e-18	6.75093e-15
Cells_EBV-transformed_lymphocytes	HLA-DRB6	6	32520490	32527799	8.4713	2.43e-17	6.1965e-15
Skin_Sun_Exposed_Lower_leg	HLA-DRB1	6	32546546	32557625	-8.61	7.53e-18	5.70774e-15
Skin_Not_Sun_Exposed_Suprapubic	HLA-DRB1	6	32546546	32557625	-8.6	8.16e-18	5.17344e-15
Adipose_Subcutaneous	IL18RAP	2	103035149	103069025	8.61867	6.77e-18	4.86086e-15
Brain_Cortex	HLA-DRB1	6	32546546	32557625	-8.54327	1.3e-17	4.797e-15
Skin_Not_Sun_Exposed_Suprapubic	IL18RAP	2	103035149	103069025	8.61867	6.77e-18	4.29218e-15
Brain_Cortex	HLA-DQB1-AS1	6	32628132	32628506	-8.56556	1.08e-17	3.9852e-15
Skin_Not_Sun_Exposed_Suprapubic	IL18R1	2	102972389	103015218	8.66935	4.35e-18	2.7579e-15
Whole_Blood	HLA-DQB1-AS1	6	32628132	32628506	-8.65566	4.9e-18	2.7538e-15
Small_Intestine_Terminal_Ileum	CTD-2267D19.3	17	38516907	38520945	-8.5812	9.39e-18	2.71371e-15
Brain_Anterior_cingulate_cortex_BA24	MED24	17	38175350	38217468	8.6133	7.1e-18	1.9383e-15
Muscle_Skeletal	PNMT	17	37824234	37826728	8.72091	2.76e-18	1.83816e-15
Skin_Sun_Exposed_Lower_leg	IL18R1	2	102972389	103015218	8.75903	1.97e-18	1.49326e-15
Artery_Aorta	HLA-DQB1	6	32627244	32636160	-8.76	1.98e-18	1.22958e-15
Heart_Atrial_Appendage	HLA-DQB1-AS1	6	32628132	32628506	-8.76	1.99e-18	1.06664e-15
Cells_EBV-transformed_lymphocytes	HLA-DQA1	6	32595956	32611429	-8.7087	3.07e-18	7.8285e-16
Skin_Sun_Exposed_Lower_leg	PPP1R1B	17	37782993	37792879	-8.86982	7.33e-19	5.55614e-16
Ovary	IL18R1	2	102972389	103015218	8.75902	1.97e-18	5.2205e-16
Artery_Aorta	HLA-DQA1	6	32595956	32611429	-8.95	3.46e-19	2.14866e-16
Cells_Transformed_fibroblasts	IL1RL2	2	102803433	102856462	-8.9612	3.21e-19	2.08971e-16
Brain_Caudate_basal_ganglia	PGAP3	17	37827375	37853050	8.91265	4.98e-19	1.70316e-16
Liver	HLA-DQA2	6	32709119	32714992	8.91156	5.03e-19	1.39834e-16
Brain_Anterior_cingulate_cortex_BA24	HLA-DRB1	6	32546546	32557625	-8.95516	3.39e-19	9.2547e-17
Pancreas	GSDMB	17	38060848	38074903	9.02893	1.73e-19	8.8576e-17
Brain_Putamen_basal_ganglia	HLA-DRB1	6	32546546	32557625	-8.97309	2.88e-19	7.0272e-17
Heart_Left_Ventricle	HLA-DQB2	6	32723875	32731311	9.04992	1.43e-19	6.8783e-17
Heart_Atrial_Appendage	IL18R1	2	102972389	103015218	9.07469	1.14e-19	6.1104e-17
Testis	ZPBP2	17	38024417	38034149	9.12	7.53e-20	5.85834e-17
Breast_Mammary_Tissue	HLA-DQB1-AS1	6	32628132	32628506	-9.08122	1.07e-19	5.1788e-17
Esophagus_Mucosa	HLA-DQA1	6	32595956	32611429	-9.1341	6.6e-20	4.7256e-17
Brain_Anterior_cingulate_cortex_BA24	HLA-DQB1	6	32627244	32636160	-9.04605	1.48e-19	4.0404e-17
Muscle_Skeletal	HLA-DQB1-AS1	6	32628132	32628506	-9.15163	5.61e-20	3.73626e-17
Breast_Mammary_Tissue	HLA-DQA2	6	32709119	32714992	9.12573	7.13e-20	3.45092e-17
Prostate	HLA-DQB1-AS1	6	32628132	32628506	-9.07732	1.11e-19	3.2634e-17
Adrenal_Gland	MED1	17	37560538	37607539	9.1205	7.48e-20	2.96956e-17
Adrenal_Gland	HLA-DQA2	6	32709119	32714992	9.12692	7.05e-20	2.79885e-17
Breast_Mammary_Tissue	ORMDL3	17	38077294	38083854	-9.16	5.18e-20	2.50712e-17
Pituitary	HLA-DQB1	6	32627244	32636160	-9.16072	5.16e-20	2.18268e-17
Heart_Atrial_Appendage	MED1	17	37560538	37607539	9.20821	3.32e-20	1.77952e-17
Muscle_Skeletal	HLA-DQB2	6	32723875	32731311	9.27658	1.75e-20	1.1655e-17
Brain_Anterior_cingulate_cortex_BA24	HLA-DQB1-AS1	6	32628132	32628506	-9.19159	3.87e-20	1.05651e-17
Skin_Sun_Exposed_Lower_leg	GSDMB	17	38060848	38074903	9.34026	9.61e-21	7.28438e-18
Liver	HLA-DQB1-AS1	6	32628132	32628506	-9.23507	2.58e-20	7.1724e-18
Colon_Sigmoid	RP11-387H17.4	17	38083995	38095854	-9.29781	1.43e-20	6.5208e-18
Adipose_Subcutaneous	HLA-DQB2	6	32723875	32731311	9.35786	8.14e-21	5.84452e-18
Lung	HLA-DQB1	6	32627244	32636160	-9.39972	5.47e-21	4.00951e-18
Esophagus_Gastroesophageal_Junction	HLA-DQA2	6	32709119	32714992	9.34844	8.9e-21	3.8715e-18
Muscle_Skeletal	HLA-DQA2	6	32709119	32714992	9.39775	5.57e-21	3.70962e-18
Brain_Anterior_cingulate_cortex_BA24	HLA-DQB2	6	32723875	32731311	9.33359	1.02e-20	2.7846e-18
Liver	HLA-DQB1	6	32627244	32636160	-9.33888	9.74e-21	2.70772e-18
Esophagus_Gastroesophageal_Junction	HLA-DQB2	6	32723875	32731311	9.42452	4.32e-21	1.8792e-18
Adipose_Visceral_Omentum	HLA-DQA2	6	32709119	32714992	9.4688	2.83e-21	1.57914e-18
Breast_Mammary_Tissue	HLA-DQB2	6	32723875	32731311	9.45483	3.24e-21	1.56816e-18
Brain_Hippocampus	HLA-DQB1-AS1	6	32628132	32628506	-9.3852	6.28e-21	1.50092e-18
Testis	HLA-DQA2	6	32709119	32714992	9.52181	1.7e-21	1.3226e-18
Nerve_Tibial	HLA-DQA2	6	32709119	32714992	9.535	1.5e-21	1.3185e-18
Breast_Mammary_Tissue	PGAP3	17	37827375	37853050	9.49	2.4e-21	1.1616e-18
Prostate	HLA-DQA2	6	32709119	32714992	9.44454	3.57e-21	1.04958e-18
Brain_Cerebellar_Hemisphere	HLA-DQA2	6	32709119	32714992	9.49193	2.27e-21	9.761e-19
Colon_Sigmoid	HLA-DQA2	6	32709119	32714992	9.505	2e-21	9.12e-19
Brain_Cerebellum	HLA-DQA2	6	32709119	32714992	9.51942	1.74e-21	9.0654e-19
Whole_Blood	HLA-DQA2	6	32709119	32714992	9.54743	1.33e-21	7.4746e-19
Adipose_Subcutaneous	HLA-DQA2	6	32709119	32714992	9.57431	1.03e-21	7.3954e-19
Ovary	HLA-DQB1	6	32627244	32636160	-9.49328	2.24e-21	5.936e-19
Artery_Tibial	HLA-DQB1	6	32627244	32636160	-9.60972	7.27e-22	5.45977e-19
Adipose_Visceral_Omentum	HLA-DQB2	6	32723875	32731311	9.59	8.8e-22	4.9104e-19
Heart_Atrial_Appendage	HLA-DQA2	6	32709119	32714992	9.59	9.15e-22	4.9044e-19
Esophagus_Muscularis	HLA-DQB2	6	32723875	32731311	9.65	4.85e-22	3.46775e-19
Pancreas	HLA-DQB1	6	32627244	32636160	-9.6321	5.85e-22	2.9952e-19
Brain_Spinal_cord_cervical_c-1	HLA-DQA2	6	32709119	32714992	9.5342	1.51e-21	2.9596e-19
Prostate	HLA-DQB2	6	32723875	32731311	9.58519	9.23e-22	2.71362e-19
Spleen	GSDMA	17	38119226	38134019	-9.6244	6.31e-22	2.59972e-19
Testis	HLA-DQB1	6	32627244	32636160	-9.68946	3.34e-22	2.59852e-19
Heart_Atrial_Appendage	PPP1R1B	17	37782993	37792879	9.65563	4.65e-22	2.4924e-19
Heart_Left_Ventricle	HLA-DQA2	6	32709119	32714992	9.6607	4.43e-22	2.13083e-19
Heart_Left_Ventricle	HLA-DQB1	6	32627244	32636160	-9.66969	4.06e-22	1.95286e-19
Artery_Aorta	HLA-DQA2	6	32709119	32714992	9.73	2.32e-22	1.44072e-19
Pancreas	HLA-DQA2	6	32709119	32714992	9.7117	2.69e-22	1.37728e-19
Heart_Atrial_Appendage	HLA-DQB2	6	32723875	32731311	9.72	2.48e-22	1.32928e-19
Brain_Hypothalamus	HLA-DQA2	6	32709119	32714992	9.6373	5.56e-22	1.28436e-19
Nerve_Tibial	PGAP3	17	37827375	37853050	9.78	1.42e-22	1.24818e-19
Uterus	HLA-DQB2	6	32723875	32731311	9.62406	6.33e-22	1.22169e-19
Artery_Coronary	HLA-DQA2	6	32709119	32714992	9.69627	3.13e-22	9.1709e-20
Skin_Not_Sun_Exposed_Suprapubic	ERBB2	17	37844361	37886606	9.77686	1.42e-22	9.0028e-20
Skin_Not_Sun_Exposed_Suprapubic	HLA-DQA2	6	32709119	32714992	9.78	1.33e-22	8.4322e-20
Spleen	HLA-DQA2	6	32709119	32714992	9.73987	2.04e-22	8.4048e-20
Cells_EBV-transformed_lymphocytes	HLA-DQA2	6	32709119	32714992	9.694	3.2e-22	8.16e-20
Adipose_Visceral_Omentum	PGAP3	17	37827375	37853050	9.77686	1.42e-22	7.9236e-20
Whole_Blood	HLA-DQA1	6	32595956	32611429	-9.79428	1.19e-22	6.6878e-20
Colon_Transverse	HLA-DQA1	6	32595956	32611429	-9.7938	1.2e-22	6e-20
Colon_Sigmoid	HLA-DQB2	6	32723875	32731311	9.7853	1.3e-22	5.928e-20
Stomach	HLA-DQA1	6	32595956	32611429	-9.77207	1.48e-22	5.8904e-20
Artery_Tibial	HLA-DQA2	6	32709119	32714992	9.84592	7.14e-23	5.36214e-20
Pituitary	HLA-DQA2	6	32709119	32714992	9.79034	1.24e-22	5.2452e-20
Minor_Salivary_Gland	HLA-DQA2	6	32709119	32714992	9.72	2.48e-22	4.588e-20
Skin_Sun_Exposed_Lower_leg	HLA-DQA2	6	32709119	32714992	9.87	5.54e-23	4.19932e-20
Artery_Coronary	HLA-DQB1	6	32627244	32636160	-9.78664	1.29e-22	3.7797e-20
Heart_Left_Ventricle	HLA-DQA1	6	32595956	32611429	-9.84272	7.37e-23	3.54497e-20
Heart_Atrial_Appendage	ERBB2	17	37844361	37886606	9.85659	6.42e-23	3.44112e-20
Pituitary	HLA-DQB2	6	32723875	32731311	9.83279	8.13e-23	3.43899e-20
Pancreas	HLA-DQA1	6	32595956	32611429	-9.8537	6.61e-23	3.38432e-20
Skin_Sun_Exposed_Lower_leg	ERBB2	17	37844361	37886606	9.89303	4.46e-23	3.38068e-20
Skin_Sun_Exposed_Lower_leg	PGAP3	17	37827375	37853050	9.89303	4.46e-23	3.38068e-20
Esophagus_Muscularis	HLA-DQA2	6	32709119	32714992	9.89	4.56e-23	3.2604e-20
Stomach	HLA-DQA2	6	32709119	32714992	9.83465	7.98e-23	3.17604e-20
Esophagus_Mucosa	HLA-DQB1	6	32627244	32636160	-9.9015	4.1e-23	2.9356e-20
Thyroid	HLA-DQA2	6	32709119	32714992	9.9304	3.07e-23	2.71388e-20
Artery_Tibial	HLA-DQB2	6	32723875	32731311	9.91536	3.57e-23	2.68107e-20
Brain_Frontal_Cortex_BA9	HLA-DRB1	6	32546546	32557625	-9.82537	8.76e-23	2.68056e-20
Brain_Amygdala	HLA-DQA2	6	32709119	32714992	9.7978	1.15e-22	1.84e-20
Brain_Spinal_cord_cervical_c-1	HLA-DQB1	6	32627244	32636160	-9.8212	9.13e-23	1.78948e-20
Lung	HLA-DQA2	6	32709119	32714992	9.95465	2.41e-23	1.76653e-20
Lung	HLA-DQA1	6	32595956	32611429	-9.95506	2.4e-23	1.7592e-20
Stomach	PGAP3	17	37827375	37853050	9.8971	4.28e-23	1.70344e-20
Brain_Substantia_nigra	HLA-DQA2	6	32709119	32714992	9.8233	8.93e-23	1.59847e-20
Esophagus_Mucosa	PGAP3	17	37827375	37853050	9.97	2.15e-23	1.5394e-20
Esophagus_Mucosa	HLA-DQA2	6	32709119	32714992	9.9753	1.96e-23	1.40336e-20
Lung	PGAP3	17	37827375	37853050	9.98251	1.82e-23	1.33406e-20
Nerve_Tibial	HLA-DQB1	6	32627244	32636160	-10.0245	1.19e-23	1.04601e-20
Brain_Putamen_basal_ganglia	HLA-DQB2	6	32723875	32731311	9.90298	4.04e-23	9.8576e-21
Thyroid	HLA-DQB2	6	32723875	32731311	10.0334	1.09e-23	9.6356e-21
Heart_Atrial_Appendage	PNMT	17	37824234	37826728	9.98583	1.76e-23	9.4336e-21
Colon_Transverse	HLA-DQB1	6	32627244	32636160	-9.98286	1.81e-23	9.05e-21
Thyroid	HLA-DQB1	6	32627244	32636160	-10.0473	9.44e-24	8.34496e-21
Muscle_Skeletal	ERBB2	17	37844361	37886606	10.0266	1.16e-23	7.7256e-21
Nerve_Tibial	HLA-DQB2	6	32723875	32731311	10.0809	6.71e-24	5.89809e-21
Heart_Left_Ventricle	PGAP3	17	37827375	37853050	10.0325	1.1e-23	5.291e-21
Skin_Not_Sun_Exposed_Suprapubic	HLA-DQB1	6	32627244	32636160	-10.1	8.07e-24	5.11638e-21
Cells_EBV-transformed_lymphocytes	HLA-DQB1	6	32627244	32636160	-9.9784	1.89e-23	4.8195e-21
Heart_Atrial_Appendage	PGAP3	17	37827375	37853050	10.0629	8.06e-24	4.32016e-21
Testis	GSDMA	17	38119226	38134019	-10.1	5.49e-24	4.27122e-21
Brain_Cerebellar_Hemisphere	HLA-DQB1	6	32627244	32636160	-10.0435	9.81e-24	4.2183e-21
Spleen	HLA-DQB1	6	32627244	32636160	-10.0456	9.61e-24	3.95932e-21
Brain_Cortex	HLA-DQB2	6	32723875	32731311	10.0554	8.7e-24	3.2103e-21
Whole_Blood	HLA-DQB1	6	32627244	32636160	-10.0985	5.61e-24	3.15282e-21
Ovary	GSDMB	17	38060848	38074903	10.0264	1.17e-23	3.1005e-21
Skin_Sun_Exposed_Lower_leg	HLA-DQB1	6	32627244	32636160	-10.2	3.29e-24	2.49382e-21
Brain_Substantia_nigra	GSDMA	17	38119226	38134019	-10.0092	1.39e-23	2.4881e-21
Esophagus_Gastroesophageal_Junction	RP11-387H17.4	17	38083995	38095854	-10.0996	5.55e-24	2.41425e-21
Brain_Caudate_basal_ganglia	HLA-DQB2	6	32723875	32731311	10.0771	6.97e-24	2.38374e-21
Heart_Atrial_Appendage	HLA-DQB1	6	32627244	32636160	-10.1	3.91e-24	2.09576e-21
Esophagus_Muscularis	HLA-DQA1	6	32595956	32611429	-10.2	2.84e-24	2.0306e-21
Brain_Caudate_basal_ganglia	HLA-DQA2	6	32709119	32714992	10.095	5.81e-24	1.98702e-21
Brain_Caudate_basal_ganglia	HLA-DQB1	6	32627244	32636160	-10.0973	5.68e-24	1.94256e-21
Testis	HLA-DQB2	6	32723875	32731311	10.1826	2.37e-24	1.84386e-21
Colon_Transverse	HLA-DQA2	6	32709119	32714992	10.1666	2.8e-24	1.4e-21
Brain_Hypothalamus	HLA-DQB1	6	32627244	32636160	-10.095	5.81e-24	1.34211e-21
Brain_Putamen_basal_ganglia	PGAP3	17	37827375	37853050	10.1045	5.27e-24	1.28588e-21
Nerve_Tibial	HLA-DQA1	6	32595956	32611429	-10.2386	1.33e-24	1.16907e-21
Breast_Mammary_Tissue	HLA-DQA1	6	32595956	32611429	-10.1885	2.23e-24	1.07932e-21
Brain_Frontal_Cortex_BA9	HLA-DQA2	6	32709119	32714992	10.1489	3.35e-24	1.0251e-21
Small_Intestine_Terminal_Ileum	HLA-DQA2	6	32709119	32714992	10.1441	3.52e-24	1.01728e-21
Skin_Not_Sun_Exposed_Suprapubic	PGAP3	17	37827375	37853050	10.2315	1.43e-24	9.0662e-22
Brain_Nucleus_accumbens_basal_ganglia	HLA-DQB1	6	32627244	32636160	-10.1665	2.8e-24	8.008e-22
Pancreas	PGAP3	17	37827375	37853050	10.2315	1.43e-24	7.3216e-22
Adipose_Visceral_Omentum	HLA-DQA1	6	32595956	32611429	-10.2416	1.29e-24	7.1982e-22
Ovary	HLA-DQA2	6	32709119	32714992	10.1718	2.65e-24	7.0225e-22
Esophagus_Gastroesophageal_Junction	PGAP3	17	37827375	37853050	10.2315	1.43e-24	6.2205e-22
Adrenal_Gland	PGAP3	17	37827375	37853050	10.2315	1.43e-24	5.6771e-22
Muscle_Skeletal	PGAP3	17	37827375	37853050	10.2841	8.31e-25	5.53446e-22
Thyroid	ORMDL3	17	38077294	38083854	10.3	6.25e-25	5.525e-22
Muscle_Skeletal	HLA-DQA1	6	32595956	32611429	-10.287	8.06e-25	5.36796e-22
Prostate	PGAP3	17	37827375	37853050	10.2315	1.43e-24	4.2042e-22
Uterus	HLA-DQA2	6	32709119	32714992	10.2222	1.58e-24	3.0494e-22
Esophagus_Gastroesophageal_Junction	HLA-DQB1	6	32627244	32636160	-10.3131	6.15e-25	2.67525e-22
Vagina	HLA-DQA2	6	32709119	32714992	10.2508	1.17e-24	2.4219e-22
Adipose_Subcutaneous	HLA-DQB1	6	32627244	32636160	-10.3788	3.09e-25	2.21862e-22
Lung	HLA-DQB2	6	32723875	32731311	10.4039	2.38e-25	1.74454e-22
Esophagus_Muscularis	ORMDL3	17	38077294	38083854	10.4116	2.19e-25	1.56585e-22
Muscle_Skeletal	HLA-DQB1	6	32627244	32636160	-10.4087	2.26e-25	1.50516e-22
Skin_Sun_Exposed_Lower_leg	RP11-387H17.4	17	38083995	38095854	-10.4307	1.8e-25	1.3644e-22
Spleen	HLA-DQA1	6	32595956	32611429	-10.3923	2.69e-25	1.10828e-22
Colon_Transverse	PGAP3	17	37827375	37853050	10.4293	1.82e-25	9.1e-23
Brain_Nucleus_accumbens_basal_ganglia	HLA-DQA2	6	32709119	32714992	10.4317	1.78e-25	5.0908e-23
Pancreas	GSDMA	17	38119226	38134019	-10.4905	9.55e-26	4.8896e-23
Minor_Salivary_Gland	CSF3	17	38171614	38174066	-10.4113	2.2e-25	4.07e-23
Adipose_Visceral_Omentum	HLA-DQB1	6	32627244	32636160	-10.5259	6.56e-26	3.66048e-23
Brain_Cortex	HLA-DQA2	6	32709119	32714992	10.5929	3.21e-26	1.18449e-23
Brain_Hippocampus	HLA-DQB2	6	32723875	32731311	10.5583	4.65e-26	1.11135e-23
Minor_Salivary_Gland	GSDMB	17	38060848	38074903	10.5693	4.14e-26	7.659e-24
Brain_Hippocampus	HLA-DQA2	6	32709119	32714992	10.5948	3.15e-26	7.5285e-24
Brain_Nucleus_accumbens_basal_ganglia	RAPGEFL1	17	38333263	38351908	-10.6322	2.11e-26	6.0346e-24
Heart_Atrial_Appendage	GSDMA	17	38119226	38134019	-10.73	7.36e-27	3.94496e-24
Nerve_Tibial	ERBB2	17	37844361	37886606	10.8	3.85e-27	3.38415e-24
Liver	PGAP3	17	37827375	37853050	10.7709	4.72e-27	1.31216e-24
Pituitary	PGAP3	17	37827375	37853050	10.836	2.32e-27	9.8136e-25
Esophagus_Muscularis	PGAP3	17	37827375	37853050	10.8906	1.28e-27	9.152e-25
Heart_Atrial_Appendage	RP11-387H17.4	17	38083995	38095854	-10.8652	1.69e-27	9.0584e-25
Brain_Anterior_cingulate_cortex_BA24	HLA-DQA2	6	32709119	32714992	10.8064	3.21e-27	8.7633e-25
Ovary	RP11-387H17.4	17	38083995	38095854	-10.8268	2.57e-27	6.8105e-25
Lung	GSDMA	17	38119226	38134019	-10.9691	5.38e-28	3.94354e-25
Cells_Transformed_fibroblasts	GSDMA	17	38119226	38134019	10.9691	5.38e-28	3.50238e-25
Small_Intestine_Terminal_Ileum	PGAP3	17	37827375	37853050	10.9162	9.65e-28	2.78885e-25
Cells_Transformed_fibroblasts	MSL1	17	38278551	38293042	-10.993	4.13e-28	2.68863e-25
Breast_Mammary_Tissue	GSDMA	17	38119226	38134019	-11	5.38e-28	2.60392e-25
Stomach	GSDMA	17	38119226	38134019	-10.9691	5.38e-28	2.14124e-25
Adrenal_Gland	GSDMA	17	38119226	38134019	-10.9691	5.38e-28	2.13586e-25
Nerve_Tibial	GSDMA	17	38119226	38134019	-11.1	2.15e-28	1.88985e-25
Prostate	GSDMA	17	38119226	38134019	-10.9691	5.38e-28	1.58172e-25
Minor_Salivary_Gland	GSDMA	17	38119226	38134019	-10.9691	5.38e-28	9.953e-26
Adipose_Subcutaneous	HLA-DQA1	6	32595956	32611429	-11.1889	4.62e-29	3.31716e-26
Brain_Frontal_Cortex_BA9	MED24	17	38175350	38217468	11.2667	1.92e-29	5.8752e-27
Adipose_Subcutaneous	CSF3	17	38171614	38174066	11.6	5.79e-31	4.15722e-28
Minor_Salivary_Gland	PGAP3	17	37827375	37853050	11.4544	2.24e-30	4.144e-28
Artery_Aorta	GSDMA	17	38119226	38134019	-11.6034	3.96e-31	2.45916e-28
Skin_Sun_Exposed_Lower_leg	AC087491.2	17	37775866	37778766	-11.6239	3.12e-31	2.36496e-28
Thyroid	MIEN1	17	37885409	37887040	11.6	2.66e-31	2.35144e-28
Esophagus_Gastroesophageal_Junction	GSDMA	17	38119226	38134019	-11.5808	5.15e-31	2.24025e-28
Artery_Tibial	GSDMA	17	38119226	38134019	-11.6348	2.74e-31	2.05774e-28
Prostate	ZPBP2	17	38024417	38034149	-11.6867	1.49e-31	4.3806e-29
Thyroid	PGAP3	17	37827375	37853050	11.8	4.4e-32	3.8896e-29
Colon_Transverse	GSDMA	17	38119226	38134019	-11.7906	4.36e-32	2.18e-29
Esophagus_Mucosa	GSDMA	17	38119226	38134019	-11.8	2.73e-32	1.95468e-29
Small_Intestine_Terminal_Ileum	GSDMA	17	38119226	38134019	-11.8126	3.36e-32	9.7104e-30
Artery_Coronary	GSDMA	17	38119226	38134019	-11.825	2.9e-32	8.497e-30
Adipose_Subcutaneous	GSDMA	17	38119226	38134019	-12	4.97e-33	3.56846e-30
Heart_Left_Ventricle	GSDMA	17	38119226	38134019	-11.995	3.77e-33	1.81337e-30
Adipose_Subcutaneous	RP11-387H17.4	17	38083995	38095854	-12.1	1.84e-33	1.32112e-30
Colon_Sigmoid	GSDMA	17	38119226	38134019	-12.1657	4.73e-34	2.15688e-31
Thyroid	GSDMA	17	38119226	38134019	-12.2	2.14e-34	1.89176e-31
Esophagus_Muscularis	GSDMA	17	38119226	38134019	-12.2402	1.89e-34	1.35135e-31
Cells_Transformed_fibroblasts	GSDMB	17	38060848	38074903	12.2869	1.06e-34	6.9006e-32
Adipose_Visceral_Omentum	GSDMA	17	38119226	38134019	-12.2972	9.38e-35	5.23404e-32
Esophagus_Mucosa	GSDMB	17	38060848	38074903	12.4	3.96e-35	2.83536e-32
Thyroid	GRB7	17	37894180	37903544	12.4	1.43e-35	1.26412e-32
Stomach	GSDMB	17	38060848	38074903	12.49	8.46e-36	3.36708e-33
Cells_Transformed_fibroblasts	PSMD3	17	38137050	38154213	12.5478	4.09e-36	2.66259e-33
Whole_Blood	RP11-94L15.2	17	37913974	37920089	-12.6	1.12e-36	6.2944e-34
Adipose_Subcutaneous	ORMDL3	17	38077294	38083854	-12.7	6.89e-37	4.94702e-34
Testis	PSMD3	17	38137050	38154213	-12.8	1.82e-37	1.41596e-34
Brain_Frontal_Cortex_BA9	ORMDL3	17	38077294	38083854	12.8106	1.43e-37	4.3758e-35
Muscle_Skeletal	GSDMA	17	38119226	38134019	-12.8758	6.16e-38	4.10256e-35
Skin_Sun_Exposed_Lower_leg	GSDMA	17	38119226	38134019	-12.9856	1.48e-38	1.12184e-35
Adipose_Visceral_Omentum	RP11-387H17.4	17	38083995	38095854	-13.1534	1.63e-39	9.0954e-37
Cells_EBV-transformed_lymphocytes	RP11-94L15.2	17	37913974	37920089	-13.1651	1.39e-39	3.5445e-37
Whole_Blood	GSDMB	17	38060848	38074903	13.3	3.28e-40	1.84336e-37
Spleen	GSDMB	17	38060848	38074903	13.2863	2.78e-40	1.14536e-37
Spleen	ORMDL3	17	38077294	38083854	13.2863	2.78e-40	1.14536e-37
Artery_Aorta	ORMDL3	17	38077294	38083854	13.3501	1.18e-40	7.3278e-38
Cells_EBV-transformed_lymphocytes	GSDMB	17	38060848	38074903	13.2863	2.78e-40	7.089e-38
Cells_EBV-transformed_lymphocytes	ORMDL3	17	38077294	38083854	13.2863	2.78e-40	7.089e-38
Esophagus_Mucosa	ORMDL3	17	38077294	38083854	13.5	1.77e-41	1.26732e-38
Lung	GSDMB	17	38060848	38074903	13.5669	6.29e-42	4.61057e-39
Spleen	ZPBP2	17	38024417	38034149	-13.5669	6.29e-42	2.59148e-39
Lung	ORMDL3	17	38077294	38083854	13.6259	2.81e-42	2.05973e-39
Skin_Sun_Exposed_Lower_leg	ORMDL3	17	38077294	38083854	13.636	2.45e-42	1.8571e-39
Whole_Blood	ORMDL3	17	38077294	38083854	13.6	2.47e-42	1.38814e-39
Cells_Transformed_fibroblasts	ORMDL3	17	38077294	38083854	13.719	7.81e-43	5.08431e-40
Colon_Transverse	GSDMB	17	38060848	38074903	13.7009	1e-42	5e-40
Artery_Coronary	RP11-387H17.4	17	38083995	38095854	-13.8417	1.43e-43	4.1899e-41
Small_Intestine_Terminal_Ileum	GSDMB	17	38060848	38074903	14.0094	1.37e-44	3.9593e-42
Adipose_Visceral_Omentum	PNMT	17	37824234	37826728	14.2232	6.58e-46	3.67164e-43
CHR: chromosome.

## Sheet: Table S9
Table S9. TWAS results of heart failure (Pbonferroni<0.05)
PANEL	Gene	CHR	P0	P1	TWAS.Z	TWAS.P	TWAS.Pbonferroni
Uterus	RP11-378J18.8	1	222832209	222834854	-5.262	1.43e-07	2.4453e-05
Cells_Transformed_fibroblasts	MAP3K7CL	21	30449792	30548210	-5.0319	4.86e-07	0.00025029
Uterus	MRPL35	2	86426478	86440917	4.7337	2.2e-06	0.0003762
Spleen	LINC00189	21	30565801	30660526	-4.8483	1.25e-06	0.000415
Artery_Coronary	MRPL35	2	86426478	86440917	4.79042	1.66e-06	0.00042496
Colon_Sigmoid	MRPL35	2	86426478	86440917	4.80962	1.51e-06	0.00053303
Artery_Aorta	LINC00189	21	30565801	30660526	-4.8039	1.56e-06	0.00074256
Ovary	MRPL35	2	86426478	86440917	4.6106	4.01e-06	0.00090225
Brain_Caudate_basal_ganglia	MIA3	1	222791428	222841354	-4.59608	4.31e-06	0.00112491
Brain_Nucleus_accumbens_basal_ganglia	KLB	4	39408473	39453156	-4.56889	4.9e-06	0.001176
Vagina	POLR1A	2	86247339	86333278	-4.4455	8.77e-06	0.00119272
Spleen	MRPL35	2	86426478	86440917	4.61061	4.01e-06	0.00133132
Esophagus_Muscularis	MRPL35	2	86426478	86440917	4.70864	2.49e-06	0.00140685
Breast_Mammary_Tissue	MRPL35	2	86426478	86440917	4.61061	4.01e-06	0.00149172
Brain_Amygdala	C4orf21	4	113460492	113558119	-4.3912	1.13e-05	0.0015933
Adipose_Subcutaneous	MRPL35	2	86426478	86440917	4.69253	2.7e-06	0.0016173
Ovary	RP11-848G14.5	5	68927790	68932312	4.483	7.36e-06	0.001656
Muscle_Skeletal	TCF21	6	134210276	134216691	-4.66929	3.02e-06	0.001661
Testis	MRPL35	2	86426478	86440917	4.69503	2.67e-06	0.00172482
Cells_EBV-transformed_lymphocytes	POLR1A	2	86247339	86333278	-4.45037	8.57e-06	0.00175685
Small_Intestine_Terminal_Ileum	RP11-848G14.5	5	68927790	68932312	4.4403	8.98e-06	0.00201152
Lung	MRPL35	2	86426478	86440917	4.61061	4.01e-06	0.00215738
Esophagus_Gastroesophageal_Junction	RP11-848G14.5	5	68927790	68932312	4.52481	6.04e-06	0.00222876
Prostate	DMGDH	5	78293438	78531861	-4.3999	1.08e-05	0.0022464
Thyroid	MRPL35	2	86426478	86440917	4.63	3.68e-06	0.00236256
Artery_Aorta	MRPL35	2	86426478	86440917	4.56414	5.02e-06	0.00238952
Esophagus_Muscularis	RP1-90J20.11	6	3025025	3027659	-4.5919	4.39e-06	0.00248035
Skin_Sun_Exposed_Lower_leg	MRPL35	2	86426478	86440917	4.58729	4.49e-06	0.00264012
Brain_Cerebellum	GUSBP3	5	68790040	69006341	4.49546	6.94e-06	0.002776
Brain_Frontal_Cortex_BA9	RP11-378J18.8	1	222832209	222834854	-4.3531	1.34e-05	0.0029078
Stomach	RP11-848G14.5	5	68927790	68932312	4.44033	8.98e-06	0.00299034
Brain_Cortex	POLR1A	2	86247339	86333278	-4.39248	1.12e-05	0.0033376
Breast_Mammary_Tissue	RP11-848G14.5	5	68927790	68932312	4.44033	8.98e-06	0.00334056
Colon_Transverse	RP11-848G14.5	5	68927790	68932312	4.44033	8.98e-06	0.00344832
Ovary	ALG1L2	3	129800674	129832070	-4.3161	1.59e-05	0.0035775
Brain_Anterior_cingulate_cortex_BA24	VPREB3	22	24094930	24096655	-4.2967	1.73e-05	0.0035811
Pituitary	MRPL35	2	86426478	86440917	4.35718	1.32e-05	0.0042372
Pancreas	REEP1	2	86441116	86565206	4.39938	1.09e-05	0.0043055
Uterus	BROX	1	222886080	222908538	-4.2048	2.61e-05	0.0044631
Whole_Blood	CRB2	9	126118449	126141032	-4.40383	1.06e-05	0.0045156
Esophagus_Gastroesophageal_Junction	MRPL35	2	86426478	86440917	4.37109	1.24e-05	0.0045756
Brain_Nucleus_accumbens_basal_ganglia	MRPL35	2	86426478	86440917	4.27119	1.94e-05	0.004656
Esophagus_Mucosa	RP11-848G14.5	5	68927790	68932312	4.44033	8.98e-06	0.00466062
Esophagus_Gastroesophageal_Junction	RP1-90J20.11	6	3025025	3027659	-4.3632	1.28e-05	0.0047232
Skin_Not_Sun_Exposed_Suprapubic	RP11-848G14.5	5	68927790	68932312	4.44033	8.98e-06	0.00478634
Muscle_Skeletal	RP11-848G14.5	5	68927790	68932312	4.44033	8.98e-06	0.004939
Minor_Salivary_Gland	RP1-90J20.11	6	3025025	3027659	-4.10538	4.04e-05	0.0051712
Colon_Transverse	MRPL35	2	86426478	86440917	4.35215	1.35e-05	0.005184
Brain_Putamen_basal_ganglia	MCF2L	13	113548692	113754053	4.20755	2.58e-05	0.0053922
Brain_Cortex	PROCA1	17	27030215	27038872	4.26879	1.97e-05	0.0058706
Muscle_Skeletal	RP11-378J18.8	1	222832209	222834854	-4.39919	1.09e-05	0.005995
Pituitary	MAP3K7CL	21	30449792	30548210	4.2794	1.87e-05	0.0060027
Brain_Hypothalamus	C4orf21	4	113460492	113558119	-4.1415	3.45e-05	0.0061755
Colon_Sigmoid	MIA3	1	222791428	222841354	-4.28548	1.82e-05	0.0064246
Nerve_Tibial	RP11-848G14.5	5	68927790	68932312	4.44033	8.98e-06	0.00650152
Uterus	RP1-90J20.11	6	3025025	3027659	-4.1054	4.04e-05	0.0069084
Colon_Transverse	C4orf21	4	113460492	113558119	-4.28709	1.81e-05	0.0069504
Brain_Caudate_basal_ganglia	RP11-378J18.8	1	222832209	222834854	-4.19007	2.79e-05	0.0072819
Uterus	HTATSF1P2	6	3023376	3024006	-4.0917	4.28e-05	0.0073188
Uterus	C4orf21	4	113460492	113558119	-4.0884	4.34e-05	0.0074214
Heart_Atrial_Appendage	RP11-848G14.5	5	68927790	68932312	4.27936	1.87e-05	0.0076109
Prostate	RP1-90J20.11	6	3025025	3027659	-4.1206	3.78e-05	0.0078624
Spleen	AC145343.2	17	66092187	66097615	4.2169	2.48e-05	0.0082336
Esophagus_Gastroesophageal_Junction	CFHR3	1	196743925	196763203	-4.23939	2.24e-05	0.0082656
Skin_Not_Sun_Exposed_Suprapubic	C4orf21	4	113460492	113558119	-4.31405	1.6e-05	0.008528
Pancreas	MRPL35	2	86426478	86440917	4.24453	2.19e-05	0.0086505
Artery_Tibial	MRPL35	2	86426478	86440917	4.31586	1.59e-05	0.0089358
Uterus	NQO2	6	2994165	3019996	-4.0439	5.26e-05	0.0089946
Ovary	HTATSF1P2	6	3023376	3024006	-4.1054	4.04e-05	0.00909
Liver	RP1-90J20.11	6	3025025	3027659	-4.10538	4.04e-05	0.0092516
Minor_Salivary_Gland	ZNF93	19	20011722	20046384	3.96527	7.33e-05	0.0093824
Liver	CFHR1	1	196788887	196801319	-4.09537	4.22e-05	0.0096638
Adipose_Visceral_Omentum	RP1-90J20.11	6	3025025	3027659	-4.2545	2.09e-05	0.0098857
Heart_Atrial_Appendage	RP1-90J20.11	6	3025025	3027659	-4.20994	2.55e-05	0.0103785
Artery_Coronary	SMARCB1	22	24129150	24176689	4.10144	4.11e-05	0.0105216
Prostate	BHMT2	5	78365540	78385289	-4.0492	5.14e-05	0.0106912
Breast_Mammary_Tissue	CFHR3	1	196743925	196763203	-4.18087	2.9e-05	0.010788
Colon_Transverse	GUSBP3	5	68790040	69006341	4.18699	2.83e-05	0.0108672
Heart_Left_Ventricle	RP1-90J20.11	6	3025025	3027659	-4.18329	2.87e-05	0.0109634
Colon_Transverse	CFHR1	1	196788887	196801319	-4.17784	2.94e-05	0.0112896
Skin_Not_Sun_Exposed_Suprapubic	MRPL35	2	86426478	86440917	4.25006	2.14e-05	0.0114062
Esophagus_Muscularis	LACC1	13	44453420	44468068	-4.25876	2.06e-05	0.011639
Breast_Mammary_Tissue	C4orf21	4	113460492	113558119	-4.1605	3.18e-05	0.0118296
Artery_Coronary	CCDC122	13	44398045	44449063	4.063	4.84e-05	0.0123904
Colon_Transverse	UBA7	3	49842640	49851379	-4.14822	3.35e-05	0.012864
Small_Intestine_Terminal_Ileum	RP1-90J20.11	6	3025025	3027659	-4.0163	5.91e-05	0.0132384
Heart_Left_Ventricle	RP11-378J18.8	1	222832209	222834854	-4.12422	3.72e-05	0.0142104
Colon_Sigmoid	RP1-90J20.11	6	3025025	3027659	-4.1054	4.04e-05	0.0142612
Heart_Atrial_Appendage	MMP11	22	24110830	24126503	4.1352	3.55e-05	0.0144485
Brain_Amygdala	RNF123	3	49726935	49753910	3.87933	0.000105	0.014805
Colon_Transverse	RP1-90J20.11	6	3025025	3027659	-4.11541	3.86e-05	0.0148224
Spleen	C4orf21	4	113460492	113558119	-4.08195	4.47e-05	0.0148404
Spleen	CFHR3	1	196743925	196763203	-4.0804	4.5e-05	0.01494
Spleen	CFHR1	1	196788887	196801319	-4.0804	4.5e-05	0.01494
Muscle_Skeletal	C4orf21	4	113460492	113558119	-4.19289	2.75e-05	0.015125
Brain_Hippocampus	RP1-90J20.11	6	3025025	3027659	-3.90794	9.31e-05	0.0153615
Esophagus_Gastroesophageal_Junction	C4orf21	4	113460492	113558119	-4.09292	4.26e-05	0.0157194
Brain_Caudate_basal_ganglia	OSBPL3	7	24836158	25021253	-4.01154	6.03e-05	0.0157383
Artery_Aorta	REEP1	2	86441116	86565206	-4.14803	3.35e-05	0.015946
Brain_Nucleus_accumbens_basal_ganglia	BROX	1	222886080	222908538	-3.98675	6.7e-05	0.01608
Whole_Blood	REEP1	2	86441116	86565206	4.11874	3.81e-05	0.0162306
Artery_Aorta	ABO	9	136130951	136150617	4.1444	3.41e-05	0.0162316
Adrenal_Gland	CFHR1	1	196788887	196801319	-4.05162	5.09e-05	0.016288
Pancreas	RP1-90J20.11	6	3025025	3027659	-4.0998	4.14e-05	0.016353
Ovary	CFHR3	1	196743925	196763203	-3.96581	7.31e-05	0.0164475
Nerve_Tibial	MRPL35	2	86426478	86440917	4.23508	2.28e-05	0.0165072
Esophagus_Muscularis	CFHR1	1	196788887	196801319	-4.17784	2.94e-05	0.016611
Cells_Transformed_fibroblasts	RP11-848G14.5	5	68927790	68932312	4.15317	3.28e-05	0.016892
Cells_Transformed_fibroblasts	TCF21	6	134210276	134216691	-4.1534	3.28e-05	0.016892
Spleen	POLR1A	2	86247339	86333278	-4.04901	5.14e-05	0.0170648
Cells_EBV-transformed_lymphocytes	LACC1	13	44453420	44468068	3.93117	8.45e-05	0.0173225
Lung	CFHR1	1	196788887	196801319	-4.15708	3.22e-05	0.0173236
Heart_Left_Ventricle	GPR132	14	105515728	105531782	4.07672	4.57e-05	0.0174574
Brain_Substantia_nigra	RP11-378J18.8	1	222832209	222834854	-3.8184	0.000134	0.017554
Stomach	RP1-90J20.11	6	3025025	3027659	-4.04063	5.33e-05	0.0177489
Esophagus_Gastroesophageal_Junction	RP11-378J18.8	1	222832209	222834854	-4.06251	4.85e-05	0.0178965
Adrenal_Gland	RP1-90J20.11	6	3025025	3027659	-4.02813	5.62e-05	0.017984
Brain_Cerebellum	MRPL35	2	86426478	86440917	4.07877	4.53e-05	0.01812
Vagina	RP11-378J18.8	1	222832209	222834854	-3.81178	0.000138	0.018768
Artery_Aorta	C4orf21	4	113460492	113558119	-4.10879	3.98e-05	0.0189448
Brain_Nucleus_accumbens_basal_ganglia	INF2	14	105155943	105185942	3.9451	7.98e-05	0.019152
Testis	C4orf21	4	113460492	113558119	-4.1739	2.99e-05	0.0193154
Pancreas	C4orf21	4	113460492	113558119	-4.05816	4.95e-05	0.0195525
Esophagus_Muscularis	C4orf21	4	113460492	113558119	-4.1388	3.49e-05	0.0197185
Vagina	DRG2	17	17991200	18011285	-3.79138	0.00015	0.0204
Brain_Cerebellar_Hemisphere	MRPL35	2	86426478	86440917	3.99617	6.44e-05	0.0204792
Brain_Caudate_basal_ganglia	VPREB3	22	24094930	24096655	-3.94475	7.99e-05	0.0208539
Minor_Salivary_Gland	GSDMB	17	38060848	38074903	3.77041	0.000163	0.020864
Adipose_Visceral_Omentum	CFHR1	1	196788887	196801319	-4.0804	4.5e-05	0.021285
Esophagus_Muscularis	RP11-378J18.8	1	222832209	222834854	-4.12086	3.77e-05	0.0213005
Esophagus_Mucosa	C4orf21	4	113460492	113558119	-4.1005	4.12e-05	0.0213828
Cells_EBV-transformed_lymphocytes	TAF1A	1	222731244	222763166	3.87688	0.000106	0.02173
Brain_Hippocampus	RP11-378J18.8	1	222832209	222834854	-3.8184	0.000134	0.02211
Adipose_Subcutaneous	CFHR1	1	196788887	196801319	-4.12302	3.74e-05	0.0224026
Heart_Left_Ventricle	VPREB3	22	24094930	24096655	-4.0171	5.89e-05	0.0224998
Artery_Coronary	RP1-90J20.11	6	3025025	3027659	-3.91629	8.99e-05	0.0230144
Brain_Cerebellum	AIDA	1	222841355	222886552	4.01557	5.93e-05	0.02372
Brain_Putamen_basal_ganglia	VPREB3	22	24094930	24096655	-3.8582	0.000114	0.023826
Artery_Aorta	RP1-90J20.11	6	3025025	3027659	-4.05378	5.04e-05	0.0239904
Artery_Tibial	AP000240.9	21	30731323	30731774	-4.0916	4.28e-05	0.0240536
Brain_Frontal_Cortex_BA9	ORMDL3	17	38077294	38083854	3.85875	0.000114	0.024738
Small_Intestine_Terminal_Ileum	UBA7	3	49842640	49851379	-3.86559	0.000111	0.024864
Brain_Cortex	NME7	1	169101961	169337205	-3.92761	8.58e-05	0.0255684
Stomach	C4orf21	4	113460492	113558119	-3.95295	7.72e-05	0.0257076
Adipose_Visceral_Omentum	POLR1A	2	86247339	86333278	-4.03581	5.44e-05	0.0257312
Colon_Sigmoid	RP11-378J18.8	1	222832209	222834854	-3.96438	7.36e-05	0.0259808
Testis	RP1-90J20.11	6	3025025	3027659	-4.10538	4.04e-05	0.0260984
Adipose_Visceral_Omentum	CFHR3	1	196743925	196763203	-4.03184	5.53e-05	0.0261569
Brain_Putamen_basal_ganglia	RNF123	3	49726935	49753910	3.8347	0.000126	0.026334
Nerve_Tibial	CFHR3	1	196743925	196763203	-4.12869	3.65e-05	0.026426
Heart_Atrial_Appendage	ENOX1	13	43787654	44361044	3.99359	6.51e-05	0.0264957
Minor_Salivary_Gland	CFHR3	1	196743925	196763203	-3.7109	0.000207	0.026496
Brain_Amygdala	HHIPL2	1	222695602	222721445	3.7346	0.000188	0.026508
Adrenal_Gland	CCDC122	13	44398045	44449063	3.9353	8.31e-05	0.026592
Small_Intestine_Terminal_Ileum	C4orf21	4	113460492	113558119	-3.8479	0.000119	0.026656
Esophagus_Mucosa	MRPL35	2	86426478	86440917	4.0492	5.14e-05	0.0266766
Lung	RP1-90J20.11	6	3025025	3027659	-4.0567	4.98e-05	0.0267924
Esophagus_Muscularis	MTSS1	8	125563031	125740730	4.0665	4.77e-05	0.0269505
Heart_Left_Ventricle	MMP11	22	24110830	24126503	3.9735	7.08e-05	0.0270456
Artery_Coronary	C4orf21	4	113460492	113558119	-3.87448	0.000107	0.027392
Brain_Putamen_basal_ganglia	RP11-378J18.8	1	222832209	222834854	-3.82064	0.000133	0.027797
Pituitary	C4orf21	4	113460492	113558119	-3.9255	8.66e-05	0.0277986
Brain_Cortex	RP11-378J18.8	1	222832209	222834854	-3.90633	9.37e-05	0.0279226
Spleen	RNF123	3	49726935	49753910	3.929	8.53e-05	0.0283196
Skin_Sun_Exposed_Lower_leg	GSDMA	17	38119226	38134019	-4.06407	4.82e-05	0.0283416
Brain_Nucleus_accumbens_basal_ganglia	USP4	3	49315343	49378145	-3.8478	0.000119	0.02856
Breast_Mammary_Tissue	RP1-90J20.11	6	3025025	3027659	-3.95355	7.7e-05	0.028644
Artery_Tibial	REEP1	2	86441116	86565206	-4.04901	5.14e-05	0.0288868
Artery_Coronary	FAM212A	3	49840687	49842463	-3.86	0.000113	0.028928
Prostate	CCDC122	13	44398045	44449063	3.809	0.00014	0.02912
Adipose_Subcutaneous	RP11-848G14.5	5	68927790	68932312	4.05918	4.92e-05	0.0294708
Brain_Substantia_nigra	MUC20	3	195447753	195467994	3.6888	0.000225	0.029475
Brain_Hypothalamus	RP11-378J18.8	1	222832209	222834854	-3.76717	0.000165	0.029535
Adrenal_Gland	ABO	9	136130951	136150617	3.90763	9.32e-05	0.029824
Lung	C4orf21	4	113460492	113558119	-4.03075	5.56e-05	0.0299128
Uterus	CTNNAL1	9	111704851	111775809	3.7526	0.000175	0.029925
Artery_Coronary	RNF123	3	49726935	49753910	3.8532	0.000117	0.029952
Ovary	RP11-378J18.8	1	222832209	222834854	-3.81178	0.000138	0.03105
Nerve_Tibial	CFHR4	1	196819371	196888102	-4.0804	4.5e-05	0.03258
Cells_EBV-transformed_lymphocytes	CTB-50L17.7	19	4447301	4448214	3.7746	0.00016	0.0328
Stomach	CFHR3	1	196743925	196763203	-3.89432	9.85e-05	0.0328005
Adrenal_Gland	PROCA1	17	27030215	27038872	3.8818	0.000104	0.03328
Brain_Cerebellar_Hemisphere	POLR1A	2	86247339	86333278	-3.87475	0.000107	0.034026
Uterus	MOGS	2	74688184	74692537	3.7203	0.000199	0.034029
Brain_Nucleus_accumbens_basal_ganglia	AC007204.2	19	20067547	20074273	3.80534	0.000142	0.03408
Liver	UBA7	3	49842640	49851379	-3.7907	0.00015	0.03435
Adipose_Subcutaneous	CFHR3	1	196743925	196763203	-4.02211	5.77e-05	0.0345623
Cells_Transformed_fibroblasts	RP1-90J20.11	6	3025025	3027659	-3.9829	6.81e-05	0.0350715
Esophagus_Mucosa	RP1-90J20.11	6	3025025	3027659	-3.98044	6.88e-05	0.0357072
Heart_Left_Ventricle	SMARCB1	22	24129150	24176689	3.9051	9.42e-05	0.0359844
Vagina	ABO	9	136130951	136150617	3.6467	0.000266	0.036176
Adipose_Subcutaneous	SCIN	7	12610475	12693228	-4.00834	6.11e-05	0.0365989
Brain_Anterior_cingulate_cortex_BA24	RP4-800G7.2	7	148982372	148994403	3.7478	0.000178	0.036846
Small_Intestine_Terminal_Ileum	RP11-378J18.8	1	222832209	222834854	-3.76717	0.000165	0.03696
Colon_Sigmoid	C4orf21	4	113460492	113558119	-3.87958	0.000105	0.037065
Skin_Not_Sun_Exposed_Suprapubic	RP1-90J20.11	6	3025025	3027659	-3.9761	7e-05	0.03731
Adipose_Subcutaneous	LACC1	13	44453420	44468068	-3.9983	6.38e-05	0.0382162
Nerve_Tibial	CFHR1	1	196788887	196801319	-4.03753	5.4e-05	0.039096
Spleen	UBA7	3	49842640	49851379	-3.85025	0.000118	0.039176
Pituitary	POLR1A	2	86247339	86333278	-3.83867	0.000124	0.039804
Colon_Sigmoid	BROX	1	222886080	222908538	-3.85977	0.000113	0.039889
Brain_Cerebellar_Hemisphere	RNF123	3	49726935	49753910	3.8347	0.000126	0.040068
Small_Intestine_Terminal_Ileum	PROCA1	17	27030215	27038872	3.7464	0.000179	0.040096
Brain_Spinal_cord_cervical_c-1	RP11-378J18.8	1	222832209	222834854	-3.64026	0.000272	0.040256
Brain_Amygdala	TC2N	14	92246095	92333880	-3.6266	0.000287	0.040467
Nerve_Tibial	RP1-90J20.11	6	3025025	3027659	-4.02773	5.63e-05	0.0407612
Brain_Nucleus_accumbens_basal_ganglia	RP1-90J20.11	6	3025025	3027659	-3.76	0.000172	0.04128
Skin_Sun_Exposed_Lower_leg	CHCHD10	22	24108049	24110630	-3.97346	7.08e-05	0.0416304
Artery_Tibial	RP11-378J18.8	1	222832209	222834854	-3.96241	7.42e-05	0.0417004
Brain_Cerebellum	FAM212A	3	49840687	49842463	3.87933	0.000105	0.042
Adipose_Visceral_Omentum	CCDC122	13	44398045	44449063	3.9185	8.91e-05	0.0421443
Artery_Coronary	RP11-378J18.8	1	222832209	222834854	-3.76717	0.000165	0.04224
Brain_Frontal_Cortex_BA9	RNF123	3	49726935	49753910	3.72497	0.000195	0.042315
Artery_Coronary	ABO	9	136130951	136150617	3.76543	0.000166	0.042496
Heart_Atrial_Appendage	ABO	9	136130951	136150617	3.87789	0.000105	0.042735
Ovary	RPA1	17	1732996	1803376	3.73109	0.000191	0.042975
Esophagus_Gastroesophageal_Junction	RNF123	3	49726935	49753910	3.8532	0.000117	0.043173
Ovary	RP11-73M18.9	14	104179904	104180441	-3.72965	0.000192	0.0432
Pituitary	SMARCB1	22	24129150	24176689	3.81449	0.000136	0.043656
Liver	AL049840.1	14	104177607	104179149	-3.73013	0.000191	0.043739
Pancreas	UBA7	3	49842640	49851379	-3.86559	0.000111	0.043845
Brain_Cerebellar_Hemisphere	RP11-378J18.8	1	222832209	222834854	-3.81178	0.000138	0.043884
Brain_Cerebellar_Hemisphere	CTD-3088G3.8	16	11453702	11617444	-3.81166	0.000138	0.043884
Esophagus_Muscularis	PROCA1	17	27030215	27038872	3.95128	7.77e-05	0.0439005
Esophagus_Mucosa	CFHR3	1	196743925	196763203	-3.93075	8.47e-05	0.0439593
Cells_EBV-transformed_lymphocytes	GSDMB	17	38060848	38074903	3.70058	0.000215	0.044075
Cells_EBV-transformed_lymphocytes	ORMDL3	17	38077294	38083854	3.70058	0.000215	0.044075
Brain_Amygdala	RP11-378J18.8	1	222832209	222834854	-3.6042	0.000313	0.044133
Thyroid	SMARCB1	22	24129150	24176689	3.98022	6.89e-05	0.0442338
Cells_Transformed_fibroblasts	MIA3	1	222791428	222841354	-3.92662	8.61e-05	0.0443415
Lung	LINC01011	6	2988201	2991407	-3.93544	8.3e-05	0.044654
Brain_Cortex	LRRC2	3	46556913	46621589	-3.79079	0.00015	0.0447
Esophagus_Mucosa	RP11-378J18.8	1	222832209	222834854	-3.92591	8.64e-05	0.0448416
Brain_Hypothalamus	CFHR1	1	196788887	196801319	-3.65975	0.000252	0.045108
Whole_Blood	PSRC1	1	109822178	109825808	-3.8748	0.000107	0.045582
Brain_Cortex	RNF123	3	49726935	49753910	3.78564	0.000153	0.045594
Stomach	RP11-378J18.8	1	222832209	222834854	-3.81178	0.000138	0.045954
Esophagus_Mucosa	POLR1A	2	86247339	86333278	-3.91957	8.87e-05	0.0460353
Brain_Nucleus_accumbens_basal_ganglia	RP11-378J18.8	1	222832209	222834854	-3.72923	0.000192	0.04608
Spleen	SAYSD1	6	39071840	39082965	-3.81052	0.000139	0.046148
Brain_Putamen_basal_ganglia	AC007228.11	19	57056935	57078780	3.6922	0.000222	0.046398
Stomach	CFHR1	1	196788887	196801319	-3.80762	0.00014	0.04662
Thyroid	C4orf21	4	113460492	113558119	-3.96726	7.27e-05	0.0466734
Brain_Hypothalamus	RP4-800G7.2	7	148982372	148994403	3.65129	0.000261	0.046719
Spleen	SFMBT1	3	52937588	53080766	3.80693	0.000141	0.046812
Vagina	SLC25A2	5	140682196	140683612	3.5792	0.000345	0.04692
Esophagus_Muscularis	PLA2R1	2	160788519	160919121	-3.93088	8.46e-05	0.047799
Brain_Caudate_basal_ganglia	RP11-73M18.9	14	104179904	104180441	-3.74003	0.000184	0.048024
Adipose_Subcutaneous	RP1-90J20.11	6	3025025	3027659	-3.94191	8.08e-05	0.0483992
Pituitary	PROCA1	17	27030215	27038872	3.78828	0.000152	0.048792
Heart_Atrial_Appendage	RNF123	3	49726935	49753910	3.8466	0.00012	0.04884
Colon_Transverse	CFHR3	1	196743925	196763203	-3.82941	0.000128	0.049152
Brain_Hippocampus	SNX32	11	65601112	65621172	3.6151	0.0003	0.0495
Artery_Aorta	ZNF425	7	148799876	148823438	-3.87956	0.000105	0.04998
CHR: chromosome.

## Sheet: Table S10
Table S10. List of credible set SNPs in each locus from fine mapping.
Sentinel SNP	Sentinel SNP in credible-set	99% Credible-set SNPs	CHR	BP	Asthma_cumSum	HF_cumSum
rs2305479	TRUE	rs1008723	17	38066267	0.989837	0.710512
		rs2290400	17	38066240	0.535193	0.743008
		rs2305479	17	38062217	0.27153	0.62837
		rs7216389	17	38069949	0.755251	0.769224
		rs7219923	17	38074518	0.852409	0.825655
		rs7224129	17	38075426	0.646546	0.841177
		rs869402	17	38068043	0.993307	0.809916
		rs9303281	17	38074046	0.946246	0.801935
rs4795408	TRUE	rs12603332	17	38082807	0.942145	0.974837
		rs4795408	17	38107627	0.987867	0.209193
		rs8079416	17	38092713	0.994727	0.433245
rs11078930	TRUE	rs11078930	17	38141955	0.325592	0.966086
		rs12453334	17	38153473	0.997082	0.954911
		rs2227319	17	38170845	0.924059	0.554655
		rs2302774	17	38183090	0.749543	0.868809
		rs2302777	17	38179492	0.613058	0.645391
		rs2305481	17	38138624	0.977498	0.976538
		rs25645	17	38173143	0.844533	0.572914
rs868150	FALSE	rs3859192	17	38128648	1	0.609876
rs8069451	FALSE	rs12453682	17	37770005	0.912049	0.0456978
		rs4795385	17	37733148	0.990649	0.965781
rs2158177	TRUE	rs10463893	5	131928039	0.978704	0.899834
		rs10520114	5	131948891	0.958818	0.827187
		rs12187537	5	131939904	0.943829	0.967052
		rs12653750	5	131971902	0.827546	0.280414
		rs17166050	5	131915213	0.992598	0.478764
		rs2158177	5	131984058	0.736027	0.0989144
		rs2240032	5	131977127	0.793297	0.741915
		rs2252775	5	131918444	0.98838	0.459487
		rs2301713	5	131951996	0.97314	0.382019
		rs2897443	5	131929594	0.98406	0.810842
		rs3798134	5	131965179	0.89435	0.705242
		rs3798135	5	131965109	0.912334	0.612047
		rs6596087	5	131968609	0.873585	0.6496
		rs6871536	5	131969874	0.851658	0.574239
		rs7449456	5	131953427	0.928154	0.401457
rs2248116	TRUE	rs11951091	5	131786595	0.960588	0.690929
		rs12515180	5	131785684	0.971247	0.707891
		rs12521868	5	131784393	0.978724	0.63544
		rs17622208	5	131717050	0.989648	0.654053
		rs17622378	5	131778452	0.993597	0.616792
		rs2188962	5	131770805	0.98457	0.785864
		rs2248116	5	131804347	0.863668	0.87306
		rs2522052	5	131798487	0.903094	0.918762
		rs4705950	5	131793286	0.948899	0.814124
		rs6866614	5	131787137	0.930116	0.771176
rs10124250	FALSE	rs7848215	9	6213468	1	1
rs1333042	TRUE	rs10511701	9	22112599	0.438591	0.987678
		rs1333042	9	22103813	0.153288	0.220527
		rs1412834	9	22110131	0.594168	0.547844
		rs1537370	9	22084310	0.982774	0.991427
		rs1537371	9	22099568	0.920904	0.36475
		rs1537373	9	22103341	0.850264	0.742883
		rs1537374	9	22116046	0.517428	0.783993
		rs1537375	9	22116071	0.643137	0.97643
		rs2383207	9	22115959	0.687938	0.918496
		rs7341786	9	22112241	0.300553	0.947079
		rs7859362	9	22105927	0.773068	0.646753
		rs7859727	9	22102165	0.885708	0.962255
rs10811650	TRUE	rs10811650	9	22067593	0.625695	0.73793
		rs3217992	9	22003223	0.962133	0.989558
For each of the asthma and HF shared loci, the table lists all SNPs within 500 kb in the 99% credible sets that were calculated. SNP: single nucleotide polymorphism; CHR: chromosome; cumSum: culmunative summation of probability of SNP in this credible set; HF: heart failure

[truncated: 11 more sheets: Table S11, Table S12, Table S13, Table S14, Table S15, Table S16, Table S17, Table S18, Table S19, Table S20, Table S21]
